# Supplementary material for: ﻿Illustrated key to the European genera of Opiinae (Hymenoptera, Braconidae), with the description of two new Palaearctic genera and two new species
Source: Zookeys. 2023 Aug 22;1176:79–115. doi: 10.3897/zookeys.1176.104850 (PMC10466209; doi:10.3897/zookeys.1176.104850)
Supplement: XML Treatment for Cavopius [file zookeys.1176.104850-treatment1.xml]

<!DOCTYPE tp:taxon-treatment
  PUBLIC "-//TaxonX//DTD Taxonomic Treatment Publishing DTD v0 20100105//EN" "tax-treatment-NSO.dtd">
<tp:taxon-treatment xmlns:tp="http://www.plazi.org/taxpub"><tp:treatment-meta><kwd-group><label>Taxon classification</label><kwd>
              <named-content content-type="kingdom">Animalia</named-content>
            </kwd><kwd>
              <named-content content-type="order">Hymenoptera</named-content>
            </kwd><kwd>
              <named-content content-type="family">Braconidae</named-content>
            </kwd></kwd-group><mixed-citation publication-type="journal"><person-group><name><surname>van Achterberg</surname><given-names>Cornelis</given-names></name></person-group><article-title>﻿Illustrated key to the European genera of <tp:taxon-name><tp:taxon-name-part taxon-name-part-type="subfamily" reg="Opiinae">Opiinae</tp:taxon-name-part></tp:taxon-name> (<tp:taxon-name><tp:taxon-name-part taxon-name-part-type="order">Hymenoptera</tp:taxon-name-part></tp:taxon-name>, <tp:taxon-name><tp:taxon-name-part taxon-name-part-type="family">Braconidae</tp:taxon-name-part></tp:taxon-name>), with the description of two new Palaearctic genera and two new species</article-title><source>Zookeys</source><day>22</day><month>08</month><year>2023</year><volume>1176</volume><fpage>79</fpage><lpage>115</lpage><pub-id pub-id-type="doi">10.3897/zookeys.1176.104850</pub-id></mixed-citation></tp:treatment-meta><tp:nomenclature><label>﻿</label><tp:taxon-name>
            <object-id xmlns:xlink="http://www.w3.org/1999/xlink" content-type="arpha" xlink:type="simple">3D82A176-01E4-5556-B55A-5C5D308941BA</object-id>
            <tp:taxon-name-part taxon-name-part-type="genus" reg="Cavopius">Cavopius</tp:taxon-name-part>
            <object-id xmlns:xlink="http://www.w3.org/1999/xlink" content-type="zoobank" xlink:type="simple">https://zoobank.org/D9D463B6-14A6-4338-9E8F-20DEDD152578</object-id>
          </tp:taxon-name><tp:taxon-status xmlns:xlink="http://www.w3.org/1999/xlink" xlink:type="simple">gen. nov.</tp:taxon-status><xref ref-type="fig" rid="F1">Figs 1</xref><xref ref-type="fig" rid="F2">, 2–10</xref><xref ref-type="fig" rid="F3">, 11–23</xref><xref ref-type="fig" rid="F4">, 24–33</xref></tp:nomenclature><tp:treatment-sec sec-type="type species" id="SECID0EHVAG"><title>Type species.</title><p><tp:taxon-name><tp:taxon-name-part taxon-name-part-type="genus" reg="Opius">Opius</tp:taxon-name-part> (<tp:taxon-name-part taxon-name-part-type="subgenus" reg="Agnopius">Agnopius</tp:taxon-name-part>) <tp:taxon-name-part taxon-name-part-type="species" reg="daghoides">daghoides</tp:taxon-name-part></tp:taxon-name> Zaykov &amp; Fischer, 1983.</p></tp:treatment-sec><tp:treatment-sec sec-type="etymology" id="SECID0E2VAG"><title>Etymology.</title><p>From <italic>cavus</italic> (Latin for hollow) and the generic name <italic><tp:taxon-name><tp:taxon-name-part taxon-name-part-type="genus" reg="Opius">Opius</tp:taxon-name-part></tp:taxon-name></italic> Wesmael, because of the long and curved setae make a kind of cave at the back of the head (Fig. <xref ref-type="fig" rid="F3">13</xref>). Gender: masculine.</p></tp:treatment-sec><tp:treatment-sec sec-type="diagnosis" id="SECID0EOWAG"><title>Diagnosis.</title><p>Antenna with 26–37 segments and 1.1–1.2× as long as fore wing (latter unknown of <italic><tp:taxon-name><tp:taxon-name-part taxon-name-part-type="genus" reg="Cavopius">C.</tp:taxon-name-part><tp:taxon-name-part taxon-name-part-type="species" reg="daghestanicus">daghestanicus</tp:taxon-name-part></tp:taxon-name></italic>); ventral half of occiput with medium-sized to large area of long conspicuous and usually curved setae (Figs <xref ref-type="fig" rid="F3">13</xref>, <xref ref-type="fig" rid="F3">17</xref>, <xref ref-type="fig" rid="F4">25</xref>, <xref ref-type="fig" rid="F4">31</xref>); occipital carina absent ventrally (from lower level of eye downwards; Fig. <xref ref-type="fig" rid="F4">31</xref>) and dorsally; face without tubercles; scapus, fore coxa and trochanter at most weakly compressed; epistomal suture without large depressions (Fig. <xref ref-type="fig" rid="F4">30</xref>); inner side of antennal sockets not protruding (Figs <xref ref-type="fig" rid="F3">16</xref>, <xref ref-type="fig" rid="F4">30</xref>); hypoclypeal depression large; labrum visible, smooth; clypeus straight ventrally (Fig. <xref ref-type="fig" rid="F4">30</xref>); mandible robust, gradually widened basally and with ventro-basal carina, its dorsal tooth robust (Figs <xref ref-type="fig" rid="F3">13</xref>, <xref ref-type="fig" rid="F4">31</xref>); malar suture deep and long (Figs <xref ref-type="fig" rid="F4">30</xref>, <xref ref-type="fig" rid="F4">31</xref>); pronotum short and subvertical anteriorly and pronope deep and rather large; notauli largely absent on mesoscutal disc (Figs <xref ref-type="fig" rid="F3">14</xref>, <xref ref-type="fig" rid="F4">26</xref>); mesoscutum with medio-posterior depression; scutellar sulcus narrow to medium-sized (Figs <xref ref-type="fig" rid="F3">14</xref>, <xref ref-type="fig" rid="F4">26</xref>); precoxal sulcus absent; mesopleuron with transverse carina below anterior subalar depression in type species (Fig. <xref ref-type="fig" rid="F3">22</xref>); postpectal carina absent medio-ventrally (Fig. <xref ref-type="fig" rid="F4">25</xref>); vein 1-SR of fore wing 0.3–0.5× as long as vein 1-M; vein 3-SR of fore wing 1.9–2.1× longer than vein 2-SR; hind tibia without basal carina; laterope large (Fig. <xref ref-type="fig" rid="F3">22</xref>); dorsope absent; tergites II and III smooth and of subequal length or tergite II somewhat shorter, tergite II with pair of oblique depressions basally; epipleuron of tergite III similarly sclerotised as its notum laterally and largely gently folded under notum; second metasomal suture largely absent (Figs <xref ref-type="fig" rid="F1">1</xref>, <xref ref-type="fig" rid="F3">22</xref>, <xref ref-type="fig" rid="F4">27</xref>); tergite IV clearly visible (Figs <xref ref-type="fig" rid="F3">22</xref>, <xref ref-type="fig" rid="F4">27</xref>); ovipositor sheath far protruding, its setose part 0.6–1.2× as long as fore wing; hypopygium medium-sized and acute apically (Figs <xref ref-type="fig" rid="F3">22</xref>, <xref ref-type="fig" rid="F4">28</xref>).</p><fig id="F1" position="float" orientation="portrait"><object-id xmlns:xlink="http://www.w3.org/1999/xlink" content-type="doi" xlink:type="simple">10.3897/zookeys.1176.104850.figure1</object-id><object-id xmlns:xlink="http://www.w3.org/1999/xlink" content-type="arpha" xlink:type="simple">053DBAF6-DCF2-58EC-9B26-71BD93E75868</object-id><label>Figure 1.</label><caption><p><italic><tp:taxon-name><tp:taxon-name-part taxon-name-part-type="genus" reg="Cavopius">Cavopius</tp:taxon-name-part><tp:taxon-name-part taxon-name-part-type="species" reg="depressorius">depressorius</tp:taxon-name-part></tp:taxon-name></italic> sp. nov., holotype, ♀, S. Korea (Hudong-Li), habitus lateral.</p></caption><graphic xmlns:xlink="http://www.w3.org/1999/xlink" xlink:href="zookeys-1176-079_article-104850__-g001.jpg" position="float" orientation="portrait" xlink:type="simple" id="oo_895497.jpg"><uri content-type="original_file" xlink:type="simple">https://binary.pensoft.net/fig/895497</uri></graphic></fig></tp:treatment-sec><tp:treatment-sec sec-type="distribution" id="SECID0ED2AG"><title>Distribution.</title><p><tp:taxon-name><tp:taxon-name-part taxon-name-part-type="genus" reg="Palaearctic">Palaearctic</tp:taxon-name-part></tp:taxon-name>: three species.</p></tp:treatment-sec><tp:treatment-sec><!--Section generated to contain objects referenced in tp:taxon-treatment.--><fig id="F2" position="float" orientation="portrait"><object-id xmlns:xlink="http://www.w3.org/1999/xlink" content-type="doi" xlink:type="simple">10.3897/zookeys.1176.104850.figures2-10</object-id><object-id xmlns:xlink="http://www.w3.org/1999/xlink" content-type="arpha" xlink:type="simple">85D8F2A9-1570-54B0-9534-A42340B87B8A</object-id><label>Figures 2–10.</label><caption><p><italic><tp:taxon-name><tp:taxon-name-part taxon-name-part-type="genus" reg="Cavopius">Cavopius</tp:taxon-name-part><tp:taxon-name-part taxon-name-part-type="species" reg="daghestanicus">daghestanicus</tp:taxon-name-part></tp:taxon-name></italic> (Telenga), comb. nov., holotype, ♀, Russia (Dagestan) <bold>2</bold> wings <bold>3</bold> mesosoma lateral <bold>4</bold> mesosoma dorsal <bold>5</bold> metasomal tergite I latero-dorsal <bold>6</bold> hind femur lateral <bold>7</bold> head anterior <bold>8</bold> head dorsal <bold>9</bold> head lateral <bold>10</bold> hind tibia lateral. Photographs by K. Samartsev.</p></caption><graphic xmlns:xlink="http://www.w3.org/1999/xlink" xlink:href="zookeys-1176-079_article-104850__-g002.jpg" position="float" orientation="portrait" xlink:type="simple" id="oo_895498.jpg"><uri content-type="original_file" xlink:type="simple">https://binary.pensoft.net/fig/895498</uri></graphic></fig><fig id="F3" position="float" orientation="portrait"><object-id xmlns:xlink="http://www.w3.org/1999/xlink" content-type="doi" xlink:type="simple">10.3897/zookeys.1176.104850.figures11-23</object-id><object-id xmlns:xlink="http://www.w3.org/1999/xlink" content-type="arpha" xlink:type="simple">27F15540-9D64-546C-AD75-7E3BA56200BA</object-id><label>Figures 11–23.</label><caption><p><italic><tp:taxon-name><tp:taxon-name-part taxon-name-part-type="genus" reg="Cavopius">Cavopius</tp:taxon-name-part><tp:taxon-name-part taxon-name-part-type="species" reg="daghoides">daghoides</tp:taxon-name-part></tp:taxon-name></italic> (Zaykov &amp; Fischer), comb. nov., holotype, ♀, Bulgaria (Konush) <bold>11</bold> wings <bold>12</bold> head anterior <bold>13</bold> ventral half of occiput and mandible lateral <bold>14</bold> mesosoma dorsal <bold>15</bold> hind leg <bold>16</bold> head dorsal <bold>17</bold> ventral half of occiput latero-posterior <bold>18</bold> outer hind tarsal claw <bold>19</bold> apex of antenna <bold>20</bold> base of antenna <bold>21</bold> antenna <bold>22</bold> habitus lateral <bold>23</bold> metasomal tergite I dorsal. Scale bar: 1.0× (<bold>11, 12, 14–16, 21, 22</bold>); 1.5× (<bold>23</bold>); 1.6× (<bold>13, 17</bold>); 2.5× (<bold>18–20</bold>).</p></caption><graphic xmlns:xlink="http://www.w3.org/1999/xlink" xlink:href="zookeys-1176-079_article-104850__-g003.jpg" position="float" orientation="portrait" xlink:type="simple" id="oo_895499.jpg"><uri content-type="original_file" xlink:type="simple">https://binary.pensoft.net/fig/895499</uri></graphic></fig><fig id="F4" position="float" orientation="portrait"><object-id xmlns:xlink="http://www.w3.org/1999/xlink" content-type="doi" xlink:type="simple">10.3897/zookeys.1176.104850.figures24-33</object-id><object-id xmlns:xlink="http://www.w3.org/1999/xlink" content-type="arpha" xlink:type="simple">3E9ED203-550B-5D40-B627-FA2ADB095FDF</object-id><label>Figures 24–33.</label><caption><p><italic><tp:taxon-name><tp:taxon-name-part taxon-name-part-type="genus" reg="Cavopius">Cavopius</tp:taxon-name-part><tp:taxon-name-part taxon-name-part-type="species" reg="depressorius">depressorius</tp:taxon-name-part></tp:taxon-name></italic> sp. nov., holotype, ♀, S. Korea (Hudong-Li) <bold>24</bold> wings <bold>25</bold> head and mesosoma lateral <bold>26</bold> head and mesosoma dorsal <bold>27</bold> metasoma dorsal <bold>28</bold> metasoma lateral <bold>29</bold> base of antenna <bold>30</bold> head anterior <bold>31</bold> head lateral <bold>32</bold> hind leg lateral <bold>33</bold> apex of antenna.</p></caption><graphic xmlns:xlink="http://www.w3.org/1999/xlink" xlink:href="zookeys-1176-079_article-104850__-g004.jpg" position="float" orientation="portrait" xlink:type="simple" id="oo_895500.jpg"><uri content-type="original_file" xlink:type="simple">https://binary.pensoft.net/fig/895500</uri></graphic></fig></tp:treatment-sec></tp:taxon-treatment>
