# Supplementary material for: ﻿Illustrated key to the European genera of Opiinae (Hymenoptera, Braconidae), with the description of two new Palaearctic genera and two new species
Source: Zookeys. 2023 Aug 22;1176:79–115. doi: 10.3897/zookeys.1176.104850 (PMC10466209; doi:10.3897/zookeys.1176.104850)
Supplement: XML Treatment for Cavopius daghestanicus [file zookeys.1176.104850-treatment2.xml]

<!DOCTYPE tp:taxon-treatment
  PUBLIC "-//TaxonX//DTD Taxonomic Treatment Publishing DTD v0 20100105//EN" "tax-treatment-NSO.dtd">
<tp:taxon-treatment xmlns:tp="http://www.plazi.org/taxpub"><tp:treatment-meta><kwd-group><label>Taxon classification</label><kwd>
              <named-content content-type="kingdom">Animalia</named-content>
            </kwd><kwd>
              <named-content content-type="order">Hymenoptera</named-content>
            </kwd><kwd>
              <named-content content-type="family">Braconidae</named-content>
            </kwd></kwd-group><mixed-citation publication-type="journal"><person-group><name><surname>van Achterberg</surname><given-names>Cornelis</given-names></name></person-group><article-title>﻿Illustrated key to the European genera of <tp:taxon-name><tp:taxon-name-part taxon-name-part-type="subfamily" reg="Opiinae">Opiinae</tp:taxon-name-part></tp:taxon-name> (<tp:taxon-name><tp:taxon-name-part taxon-name-part-type="order">Hymenoptera</tp:taxon-name-part></tp:taxon-name>, <tp:taxon-name><tp:taxon-name-part taxon-name-part-type="family">Braconidae</tp:taxon-name-part></tp:taxon-name>), with the description of two new Palaearctic genera and two new species</article-title><source>Zookeys</source><day>22</day><month>08</month><year>2023</year><volume>1176</volume><fpage>79</fpage><lpage>115</lpage><pub-id pub-id-type="doi">10.3897/zookeys.1176.104850</pub-id></mixed-citation></tp:treatment-meta><tp:nomenclature><label>﻿</label><tp:taxon-name>
            <object-id xmlns:xlink="http://www.w3.org/1999/xlink" content-type="arpha" xlink:type="simple">C3C31A20-6630-53C8-B4B1-873C97833121</object-id>
            <tp:taxon-name-part taxon-name-part-type="genus" reg="Cavopius">Cavopius</tp:taxon-name-part>
            <tp:taxon-name-part taxon-name-part-type="species" reg="daghestanicus">daghestanicus</tp:taxon-name-part>
          </tp:taxon-name><tp:taxon-authority>(Telenga, 1950)</tp:taxon-authority><tp:taxon-status xmlns:xlink="http://www.w3.org/1999/xlink" xlink:type="simple">comb. nov.</tp:taxon-status><xref ref-type="fig" rid="F2">Figs 2–10</xref><tp:nomenclature-citation-list><tp:nomenclature-citation><tp:taxon-name>
                <tp:taxon-name-part taxon-name-part-type="genus" reg="Opius">Opius</tp:taxon-name-part>
                <tp:taxon-name-part taxon-name-part-type="species" reg="daghestanicus">daghestanicus</tp:taxon-name-part>
              </tp:taxon-name><comment>Telenga, 1950: 306; <xref ref-type="bibr" rid="B4">Fischer 1961</xref>: 7, 1971: 60.</comment></tp:nomenclature-citation><tp:nomenclature-citation><tp:taxon-name><tp:taxon-name-part taxon-name-part-type="genus" reg="Opius">Opius</tp:taxon-name-part> (<tp:taxon-name-part taxon-name-part-type="subgenus" reg="Misophthora">Misophthora</tp:taxon-name-part>) <tp:taxon-name-part taxon-name-part-type="species" reg="daghestanicus">daghestanicus</tp:taxon-name-part></tp:taxon-name><comment>; <xref ref-type="bibr" rid="B7">Fischer 1972</xref>: 228, 241; <xref ref-type="bibr" rid="B18">Papp 1981</xref>: 64.</comment></tp:nomenclature-citation><tp:nomenclature-citation><tp:taxon-name><tp:taxon-name-part taxon-name-part-type="genus" reg="Opius">Opius</tp:taxon-name-part> (<tp:taxon-name-part taxon-name-part-type="subgenus" reg="Agnopius">Agnopius</tp:taxon-name-part>) <tp:taxon-name-part taxon-name-part-type="species" reg="daghestanicus">daghestanicus</tp:taxon-name-part></tp:taxon-name><comment>; <xref ref-type="bibr" rid="B9">Fischer 1982</xref>: 22, <xref ref-type="bibr" rid="B10">1983</xref>: 15–17 (redescription).</comment></tp:nomenclature-citation><tp:nomenclature-citation><tp:taxon-name><tp:taxon-name-part taxon-name-part-type="genus" reg="Opius">Opius</tp:taxon-name-part> (<tp:taxon-name-part taxon-name-part-type="subgenus" reg="Allotypus">Allotypus</tp:taxon-name-part>) <tp:taxon-name-part taxon-name-part-type="species" reg="daghestanicus">daghestanicus</tp:taxon-name-part></tp:taxon-name><comment>; <xref ref-type="bibr" rid="B24">Tobias and Jakimavičius 1986</xref>: 55 (transl. 79); <xref ref-type="bibr" rid="B23">Tobias 1998</xref>: 596.</comment></tp:nomenclature-citation></tp:nomenclature-citation-list></tp:nomenclature><tp:treatment-sec sec-type="type material" id="SECID0EGFBG"><title>Type material.</title><p><bold><italic>Holotype</italic></bold>, ♀ (<named-content xmlns:xlink="http://www.w3.org/1999/xlink" content-type="dwc:institutional_code" xlink:title="Zoological Institute at St. Petersburg" xlink:href="http://grbio.org/institution/zoological-institute-russian-academy-sciences" xlink:type="simple">ZISP</named-content>), “Dagestan, Hodshan-Maha, 28. vi.[19]26, g. Rubov”, “<italic><tp:taxon-name><tp:taxon-name-part taxon-name-part-type="genus" reg="Opius">Opius</tp:taxon-name-part><tp:taxon-name-part taxon-name-part-type="species" reg="daghestanicus">daghestanicus</tp:taxon-name-part></tp:taxon-name></italic> sp. n., N. Telenga det.”, “Zoological Institute St. Petersburg, INS_HYM_ 0002787”.</p></tp:treatment-sec><tp:treatment-sec sec-type="diagnosis" id="SECID0EAGBG"><title>Diagnosis.</title><p>Antenna of ♀ with approximately 28 segments; face laterally black or dark brown; ventral half of occiput less conspicuously setose (Fig. <xref ref-type="fig" rid="F2">9</xref>); vein 1-M of fore wing 4× as long as vein 1-SR (Fig. <xref ref-type="fig" rid="F2">2</xref>); metasomal tergite I rather narrowed posteriorly (Fig. <xref ref-type="fig" rid="F2">5</xref>); metasomal tergites IV–VI flat and evenly sclerotised; setose part of ovipositor sheath approx. 0.9× as long as fore wing.</p><fig id="F2" position="float" orientation="portrait"><object-id xmlns:xlink="http://www.w3.org/1999/xlink" content-type="doi" xlink:type="simple">10.3897/zookeys.1176.104850.figures2-10</object-id><object-id xmlns:xlink="http://www.w3.org/1999/xlink" content-type="arpha" xlink:type="simple">85D8F2A9-1570-54B0-9534-A42340B87B8A</object-id><label>Figures 2–10.</label><caption><p><italic><tp:taxon-name><tp:taxon-name-part taxon-name-part-type="genus" reg="Cavopius">Cavopius</tp:taxon-name-part><tp:taxon-name-part taxon-name-part-type="species" reg="daghestanicus">daghestanicus</tp:taxon-name-part></tp:taxon-name></italic> (Telenga), comb. nov., holotype, ♀, Russia (Dagestan) <bold>2</bold> wings <bold>3</bold> mesosoma lateral <bold>4</bold> mesosoma dorsal <bold>5</bold> metasomal tergite I latero-dorsal <bold>6</bold> hind femur lateral <bold>7</bold> head anterior <bold>8</bold> head dorsal <bold>9</bold> head lateral <bold>10</bold> hind tibia lateral. Photographs by K. Samartsev.</p></caption><graphic xmlns:xlink="http://www.w3.org/1999/xlink" xlink:href="zookeys-1176-079_article-104850__-g002.jpg" position="float" orientation="portrait" xlink:type="simple" id="oo_895498.jpg"><uri content-type="original_file" xlink:type="simple">https://binary.pensoft.net/fig/895498</uri></graphic></fig></tp:treatment-sec><tp:treatment-sec sec-type="biology" id="SECID0E3HBG"><title>Biology.</title><p>Unknown.</p></tp:treatment-sec><tp:treatment-sec sec-type="distribution" id="SECID0EBIBG"><title>Distribution.</title><p>Moldova, Russia (N. Caucasus, Siberia).</p></tp:treatment-sec><tp:treatment-sec sec-type="notes" id="SECID0EGIBG"><title>Notes.</title><p>Photographs of the damaged holotype were very kindly supplied by Konstantin Samartsev (<named-content xmlns:xlink="http://www.w3.org/1999/xlink" content-type="dwc:institutional_code" xlink:title="Zoological Institute at St. Petersburg" xlink:href="http://grbio.org/institution/zoological-institute-russian-academy-sciences" xlink:type="simple">ZISP</named-content>), showing clearly the more or less curved occipital setae (Fig. <xref ref-type="fig" rid="F2">9</xref>) which were overlooked by <xref ref-type="bibr" rid="B10">Fischer (1983)</xref>.</p></tp:treatment-sec><ref-list><ref id="B4"><mixed-citation xmlns:xlink="http://www.w3.org/1999/xlink" xlink:type="simple"><person-group><name name-style="western"><surname>Fischer</surname><given-names>M</given-names></name></person-group> (<year>1961</year>) <article-title>Ergänzungen zur Kenntnis der paläarktischen <italic><tp:taxon-name><tp:taxon-name-part taxon-name-part-type="genus">Opius</tp:taxon-name-part></tp:taxon-name></italic>-Arten.</article-title><source>Annali del Museo Civico di Storia Naturale di Genova</source><volume>72</volume>: <fpage>1</fpage>–<lpage>16</lpage>.</mixed-citation></ref><ref id="B7"><mixed-citation xmlns:xlink="http://www.w3.org/1999/xlink" xlink:type="simple"><person-group><name name-style="western"><surname>Fischer</surname><given-names>M</given-names></name></person-group> (<year>1972</year>) <article-title><tp:taxon-name><tp:taxon-name-part taxon-name-part-type="order">Hymenoptera</tp:taxon-name-part></tp:taxon-name><tp:taxon-name><tp:taxon-name-part taxon-name-part-type="family">Braconidae</tp:taxon-name-part></tp:taxon-name> (<tp:taxon-name><tp:taxon-name-part taxon-name-part-type="subfamily">Opiinae</tp:taxon-name-part></tp:taxon-name> I). (Paläarktische Region). Das Tierreich.</article-title><volume>91</volume>(<issue>1973</issue>): <fpage>1</fpage>–<lpage>620</lpage>.</mixed-citation></ref><ref id="B18"><mixed-citation xmlns:xlink="http://www.w3.org/1999/xlink" xlink:type="simple"><person-group><name name-style="western"><surname>Papp</surname><given-names>J</given-names></name></person-group> (<year>1981</year>) <article-title><tp:taxon-name><tp:taxon-name-part taxon-name-part-type="family">Braconidae</tp:taxon-name-part></tp:taxon-name> III/A. 13. <tp:taxon-name><tp:taxon-name-part taxon-name-part-type="subfamily">Opiinae</tp:taxon-name-part></tp:taxon-name>. Fauna Hungariae. Magyarorszag Allatvilaga.</article-title><volume>144</volume>: <fpage>1</fpage>–<lpage>163</lpage>.</mixed-citation></ref><ref id="B9"><mixed-citation xmlns:xlink="http://www.w3.org/1999/xlink" xlink:type="simple"><person-group><name name-style="western"><surname>Fischer</surname><given-names>M</given-names></name></person-group> (<year>1982</year>) <article-title>Die paläarktische Arten der Subgenera <italic><tp:taxon-name><tp:taxon-name-part taxon-name-part-type="genus">Misophthora</tp:taxon-name-part></tp:taxon-name></italic> Foerster und <italic><tp:taxon-name><tp:taxon-name-part taxon-name-part-type="genus">Agnopius</tp:taxon-name-part></tp:taxon-name></italic> n. des <italic><tp:taxon-name><tp:taxon-name-part taxon-name-part-type="genus">Opius</tp:taxon-name-part></tp:taxon-name></italic> Wesmael sowie über andere <tp:taxon-name><tp:taxon-name-part taxon-name-part-type="subfamily">Opiinae</tp:taxon-name-part></tp:taxon-name> (<tp:taxon-name><tp:taxon-name-part taxon-name-part-type="order">Hymenoptera</tp:taxon-name-part></tp:taxon-name>, <tp:taxon-name><tp:taxon-name-part taxon-name-part-type="family">Braconidae</tp:taxon-name-part></tp:taxon-name>, <tp:taxon-name><tp:taxon-name-part taxon-name-part-type="subfamily">Opiinae</tp:taxon-name-part></tp:taxon-name>).</article-title><source>Folia Entomologica Hungarica</source><volume>43</volume>: <fpage>21</fpage>–<lpage>37</lpage>.</mixed-citation></ref><ref id="B10"><mixed-citation xmlns:xlink="http://www.w3.org/1999/xlink" xlink:type="simple"><person-group><name name-style="western"><surname>Fischer</surname><given-names>M</given-names></name></person-group> (<year>1983</year>) Illustrierte Redeskriptionen von Opiinen aus der UdSSR und neue Bestimmungsschlüssel zu den paläarktischen Arten des Subgenus <tp:taxon-name><tp:taxon-name-part taxon-name-part-type="genus"/><tp:taxon-name-part taxon-name-part-type="subgenus">Utetes</tp:taxon-name-part></tp:taxon-name> Foerster (<tp:taxon-name><tp:taxon-name-part taxon-name-part-type="order">Hymenoptera</tp:taxon-name-part></tp:taxon-name>, <tp:taxon-name><tp:taxon-name-part taxon-name-part-type="family">Braconidae</tp:taxon-name-part></tp:taxon-name>). Annalen des Naturhistorischen Museums in Wien 85(B): 13–37.</mixed-citation></ref><ref id="B24"><mixed-citation xmlns:xlink="http://www.w3.org/1999/xlink" xlink:type="simple"><person-group><name name-style="western"><surname>Tobias</surname><given-names>VI</given-names></name><name name-style="western"><surname>Jakimavičius</surname><given-names>A</given-names></name></person-group> (<year>1986</year>) <article-title><tp:taxon-name><tp:taxon-name-part taxon-name-part-type="subfamily">Alysiinae</tp:taxon-name-part></tp:taxon-name> &amp; <tp:taxon-name><tp:taxon-name-part taxon-name-part-type="subfamily">Opiinae</tp:taxon-name-part></tp:taxon-name>, 7–231.</article-title> In: <person-group><name name-style="western"><surname>Medvedev</surname><given-names>GS</given-names></name></person-group> (<role>Ed.</role>) <issue-title>Opredelitel Nasekomych Evrospeiskoi Tsasti SSSR 3, Peredpontdatokrylye 4.</issue-title><source>Opr. Faune SSSR. Vol. 147, Section 3, Part 5</source>, <fpage>1</fpage>–<lpage>308</lpage>.</mixed-citation></ref><ref id="B23"><mixed-citation xmlns:xlink="http://www.w3.org/1999/xlink" xlink:type="simple"><person-group><name name-style="western"><surname>Tobias</surname><given-names>VI</given-names></name></person-group> (<year>1998</year>) <article-title><tp:taxon-name><tp:taxon-name-part taxon-name-part-type="subfamily">Alysiinae</tp:taxon-name-part></tp:taxon-name> (<tp:taxon-name><tp:taxon-name-part taxon-name-part-type="tribe">Dacnusini</tp:taxon-name-part></tp:taxon-name>) and <tp:taxon-name><tp:taxon-name-part taxon-name-part-type="subfamily">Opiinae</tp:taxon-name-part></tp:taxon-name>.</article-title> In: <person-group><name name-style="western"><surname>Ler</surname><given-names>PA</given-names></name></person-group> (<role>Ed.</role>) <issue-title>Key to the insects of Russian Far East. Vol. 4. Neuropteroidea, Mecoptera, Hymenoptera.</issue-title><source>Pt</source><volume>3</volume>: <fpage>1</fpage>–<lpage>706</lpage>. Dal’nauka, Vladivostok, 299–411, 558–656.</mixed-citation></ref></ref-list></tp:taxon-treatment>
