# Supplementary material for: ﻿Illustrated key to the European genera of Opiinae (Hymenoptera, Braconidae), with the description of two new Palaearctic genera and two new species
Source: Zookeys. 2023 Aug 22;1176:79–115. doi: 10.3897/zookeys.1176.104850 (PMC10466209; doi:10.3897/zookeys.1176.104850)
Supplement: XML Treatment for Cavopius daghoides [file zookeys.1176.104850-treatment3.xml]

<!DOCTYPE tp:taxon-treatment
  PUBLIC "-//TaxonX//DTD Taxonomic Treatment Publishing DTD v0 20100105//EN" "tax-treatment-NSO.dtd">
<tp:taxon-treatment xmlns:tp="http://www.plazi.org/taxpub"><tp:treatment-meta><kwd-group><label>Taxon classification</label><kwd>
              <named-content content-type="kingdom">Animalia</named-content>
            </kwd><kwd>
              <named-content content-type="order">Hymenoptera</named-content>
            </kwd><kwd>
              <named-content content-type="family">Braconidae</named-content>
            </kwd></kwd-group><mixed-citation publication-type="journal"><person-group><name><surname>van Achterberg</surname><given-names>Cornelis</given-names></name></person-group><article-title>﻿Illustrated key to the European genera of <tp:taxon-name><tp:taxon-name-part taxon-name-part-type="subfamily" reg="Opiinae">Opiinae</tp:taxon-name-part></tp:taxon-name> (<tp:taxon-name><tp:taxon-name-part taxon-name-part-type="order">Hymenoptera</tp:taxon-name-part></tp:taxon-name>, <tp:taxon-name><tp:taxon-name-part taxon-name-part-type="family">Braconidae</tp:taxon-name-part></tp:taxon-name>), with the description of two new Palaearctic genera and two new species</article-title><source>Zookeys</source><day>22</day><month>08</month><year>2023</year><volume>1176</volume><fpage>79</fpage><lpage>115</lpage><pub-id pub-id-type="doi">10.3897/zookeys.1176.104850</pub-id></mixed-citation></tp:treatment-meta><tp:nomenclature><label>﻿</label><tp:taxon-name>
            <object-id xmlns:xlink="http://www.w3.org/1999/xlink" content-type="arpha" xlink:type="simple">6546A8C5-4EA1-5139-A3C2-86C2D79F16E1</object-id>
            <tp:taxon-name-part taxon-name-part-type="genus" reg="Cavopius">Cavopius</tp:taxon-name-part>
            <tp:taxon-name-part taxon-name-part-type="species" reg="daghoides">daghoides</tp:taxon-name-part>
          </tp:taxon-name><tp:taxon-authority>(Zaykov &amp; Fischer, 1983)</tp:taxon-authority><tp:taxon-status xmlns:xlink="http://www.w3.org/1999/xlink" xlink:type="simple">comb. nov.</tp:taxon-status><xref ref-type="fig" rid="F3">Figs 11–23</xref><tp:nomenclature-citation-list><tp:nomenclature-citation><tp:taxon-name><tp:taxon-name-part taxon-name-part-type="genus" reg="Opius">Opius</tp:taxon-name-part> (<tp:taxon-name-part taxon-name-part-type="subgenus" reg="Agnopius">Agnopius</tp:taxon-name-part>) <tp:taxon-name-part taxon-name-part-type="species" reg="daghoides">daghoides</tp:taxon-name-part></tp:taxon-name><comment>Zaykov &amp; Fischer, 1983: 41–44.</comment></tp:nomenclature-citation><tp:nomenclature-citation><tp:taxon-name>
                <tp:taxon-name-part taxon-name-part-type="genus" reg="Phaedrotoma">Phaedrotoma</tp:taxon-name-part>
                <tp:taxon-name-part taxon-name-part-type="species" reg="daghoides">daghoides</tp:taxon-name-part>
              </tp:taxon-name><comment>; <xref ref-type="bibr" rid="B16">Jiménez-Peydró and Peris-Felipo 2011</xref>: 475.</comment></tp:nomenclature-citation></tp:nomenclature-citation-list></tp:nomenclature><tp:treatment-sec sec-type="type material" id="SECID0EELBG"><title>Type material.</title><p><bold><italic>Holotype</italic></bold>, ♀ (<named-content xmlns:xlink="http://www.w3.org/1999/xlink" content-type="dwc:institutional_code" xlink:title="Naturalis collection" xlink:href="http://grbio.org/institution/national-museum-natural-history-naturalis" xlink:type="simple">RMNH</named-content>), “Bulgaria, ex coll. Zaykov, <named-content xmlns:xlink="http://www.w3.org/1999/xlink" content-type="dwc:institutional_code" xlink:title="Naturalis collection" xlink:href="http://grbio.org/institution/national-museum-natural-history-naturalis" xlink:type="simple">RMNH</named-content> Leiden 1991”, “Rhodopi, Konush [= village near Plovdiv at foothills of Rhodope Mts, c. 190 m], 3.vi.1975, A. Zaykov”, “♀ <italic><tp:taxon-name><tp:taxon-name-part taxon-name-part-type="genus" reg="Opius">Opius</tp:taxon-name-part><tp:taxon-name-part taxon-name-part-type="species" reg="daghoides">daghoides</tp:taxon-name-part></tp:taxon-name></italic> n. sp., Holotype, det. Fischer, 1982 / Holotype Fischer &amp; Zaykov”, “<tp:taxon-name><tp:taxon-name-part taxon-name-part-type="genus" reg="Opius">Opius</tp:taxon-name-part> (<tp:taxon-name-part taxon-name-part-type="subgenus" reg="Misophthora">Misophthora</tp:taxon-name-part>)</tp:taxon-name> sp. n., ♀, det. Papp J., 1981 / aff. daghestanicus Tel., 26-art. ”, “19”.</p></tp:treatment-sec><tp:treatment-sec sec-type="diagnosis" id="SECID0ENMBG"><title>Diagnosis.</title><p>Antenna with 26 segments (♀); face laterally yellowish brown; curved setae of ventral half of occiput conspicuous (Figs <xref ref-type="fig" rid="F3">13</xref>, <xref ref-type="fig" rid="F3">22</xref>); vein 1-M of fore wing ~ 2× as long as vein 1-SR (Fig. <xref ref-type="fig" rid="F3">11</xref>); setose part of ovipositor sheath 0.6–0.7× as long as fore wing (Fig. <xref ref-type="fig" rid="F3">22</xref>)</p><fig id="F3" position="float" orientation="portrait"><object-id xmlns:xlink="http://www.w3.org/1999/xlink" content-type="doi" xlink:type="simple">10.3897/zookeys.1176.104850.figures11-23</object-id><object-id xmlns:xlink="http://www.w3.org/1999/xlink" content-type="arpha" xlink:type="simple">27F15540-9D64-546C-AD75-7E3BA56200BA</object-id><label>Figures 11–23.</label><caption><p><italic><tp:taxon-name><tp:taxon-name-part taxon-name-part-type="genus" reg="Cavopius">Cavopius</tp:taxon-name-part><tp:taxon-name-part taxon-name-part-type="species" reg="daghoides">daghoides</tp:taxon-name-part></tp:taxon-name></italic> (Zaykov &amp; Fischer), comb. nov., holotype, ♀, Bulgaria (Konush) <bold>11</bold> wings <bold>12</bold> head anterior <bold>13</bold> ventral half of occiput and mandible lateral <bold>14</bold> mesosoma dorsal <bold>15</bold> hind leg <bold>16</bold> head dorsal <bold>17</bold> ventral half of occiput latero-posterior <bold>18</bold> outer hind tarsal claw <bold>19</bold> apex of antenna <bold>20</bold> base of antenna <bold>21</bold> antenna <bold>22</bold> habitus lateral <bold>23</bold> metasomal tergite I dorsal. Scale bar: 1.0× (<bold>11, 12, 14–16, 21, 22</bold>); 1.5× (<bold>23</bold>); 1.6× (<bold>13, 17</bold>); 2.5× (<bold>18–20</bold>).</p></caption><graphic xmlns:xlink="http://www.w3.org/1999/xlink" xlink:href="zookeys-1176-079_article-104850__-g003.jpg" position="float" orientation="portrait" xlink:type="simple" id="oo_895499.jpg"><uri content-type="original_file" xlink:type="simple">https://binary.pensoft.net/fig/895499</uri></graphic></fig></tp:treatment-sec><tp:treatment-sec sec-type="biology" id="SECID0E4OBG"><title>Biology.</title><p>Unknown.</p></tp:treatment-sec><tp:treatment-sec sec-type="distribution" id="SECID0ECPBG"><title>Distribution.</title><p>Bulgaria, Spain.</p></tp:treatment-sec><ref-list><ref id="B16"><mixed-citation xmlns:xlink="http://www.w3.org/1999/xlink" xlink:type="simple"><person-group><name name-style="western"><surname>Jiménez-Peydró</surname><given-names>R</given-names></name><name name-style="western"><surname>Peris-Felipo</surname><given-names>FJ</given-names></name></person-group> (<year>2011</year>) <article-title>Diversity and community structure of <tp:taxon-name><tp:taxon-name-part taxon-name-part-type="subfamily">Opiinae</tp:taxon-name-part></tp:taxon-name> (<tp:taxon-name><tp:taxon-name-part taxon-name-part-type="order">Hymenoptera</tp:taxon-name-part></tp:taxon-name>: <tp:taxon-name><tp:taxon-name-part taxon-name-part-type="family">Braconidae</tp:taxon-name-part></tp:taxon-name>) in the forest estate of Artikutza (Spain).</article-title><source>The Florida Entomologist</source><volume>94</volume>(<issue>3</issue>): <fpage>472</fpage>–<lpage>479</lpage>. <ext-link xlink:href="10.1653/024.094.0311" ext-link-type="doi" xlink:type="simple">https://doi.org/10.1653/024.094.0311</ext-link></mixed-citation></ref></ref-list></tp:taxon-treatment>
