# Supplementary material for: ﻿Illustrated key to the European genera of Opiinae (Hymenoptera, Braconidae), with the description of two new Palaearctic genera and two new species
Source: Zookeys. 2023 Aug 22;1176:79–115. doi: 10.3897/zookeys.1176.104850 (PMC10466209; doi:10.3897/zookeys.1176.104850)
Supplement: XML Treatment for Cavopius depressorius [file zookeys.1176.104850-treatment4.xml]

<!DOCTYPE tp:taxon-treatment
  PUBLIC "-//TaxonX//DTD Taxonomic Treatment Publishing DTD v0 20100105//EN" "tax-treatment-NSO.dtd">
<tp:taxon-treatment xmlns:tp="http://www.plazi.org/taxpub"><tp:treatment-meta><kwd-group><label>Taxon classification</label><kwd>
              <named-content content-type="kingdom">Animalia</named-content>
            </kwd><kwd>
              <named-content content-type="order">Hymenoptera</named-content>
            </kwd><kwd>
              <named-content content-type="family">Braconidae</named-content>
            </kwd></kwd-group><mixed-citation publication-type="journal"><person-group><name><surname>van Achterberg</surname><given-names>Cornelis</given-names></name></person-group><article-title>﻿Illustrated key to the European genera of <tp:taxon-name><tp:taxon-name-part taxon-name-part-type="subfamily" reg="Opiinae">Opiinae</tp:taxon-name-part></tp:taxon-name> (<tp:taxon-name><tp:taxon-name-part taxon-name-part-type="order">Hymenoptera</tp:taxon-name-part></tp:taxon-name>, <tp:taxon-name><tp:taxon-name-part taxon-name-part-type="family">Braconidae</tp:taxon-name-part></tp:taxon-name>), with the description of two new Palaearctic genera and two new species</article-title><source>Zookeys</source><day>22</day><month>08</month><year>2023</year><volume>1176</volume><fpage>79</fpage><lpage>115</lpage><pub-id pub-id-type="doi">10.3897/zookeys.1176.104850</pub-id></mixed-citation></tp:treatment-meta><tp:nomenclature><label>﻿</label><tp:taxon-name>
            <object-id xmlns:xlink="http://www.w3.org/1999/xlink" content-type="arpha" xlink:type="simple">EFE62027-4A47-5237-800F-0F2DAD3247C5</object-id>
            <tp:taxon-name-part taxon-name-part-type="genus" reg="Cavopius">Cavopius</tp:taxon-name-part>
            <tp:taxon-name-part taxon-name-part-type="species" reg="depressorius">depressorius</tp:taxon-name-part>
            <object-id xmlns:xlink="http://www.w3.org/1999/xlink" content-type="zoobank" xlink:type="simple">https://zoobank.org/204BFF47-4F5C-4860-BCB1-3A3670348578</object-id>
          </tp:taxon-name><tp:taxon-status xmlns:xlink="http://www.w3.org/1999/xlink" xlink:type="simple">sp. nov.</tp:taxon-status><xref ref-type="fig" rid="F1">Figs 1</xref><xref ref-type="fig" rid="F4">, 24–33</xref></tp:nomenclature><tp:treatment-sec sec-type="type material" id="SECID0EYQBG"><title>Type material.</title><p><bold><italic>Holotype</italic></bold>, ♀ (<named-content xmlns:xlink="http://www.w3.org/1999/xlink" content-type="dwc:institutional_code" xlink:title="Naturalis collection" xlink:href="http://grbio.org/institution/national-museum-natural-history-naturalis" xlink:type="simple">RMNH</named-content>), “S. Korea: Kangwondo, Cuncheon Nam-myon, Hudong-Li, Mal[aise] tr[ap] in half shadow at forest edge, 25.v.–14.vi.2003, P. Tripotin, <named-content xmlns:xlink="http://www.w3.org/1999/xlink" content-type="dwc:institutional_code" xlink:title="Naturalis collection" xlink:href="http://grbio.org/institution/national-museum-natural-history-naturalis" xlink:type="simple">RMNH</named-content>”.</p></tp:treatment-sec><tp:treatment-sec sec-type="diagnosis" id="SECID0ELRBG"><title>Diagnosis.</title><p>Antenna with 37 segments (♀); curved setae of ventral half of occiput conspicuous (Figs <xref ref-type="fig" rid="F4">25</xref>, <xref ref-type="fig" rid="F4">31</xref>); face laterally black or dark reddish brown (Fig. <xref ref-type="fig" rid="F4">30</xref>); vein 1-M of fore wing 3× as long as vein 1-SR (Fig. <xref ref-type="fig" rid="F4">24</xref>); tergites IV–VI broadly depressed and membranous antero-medially (Figs <xref ref-type="fig" rid="F1">1</xref>, <xref ref-type="fig" rid="F4">27</xref>, <xref ref-type="fig" rid="F4">28</xref>); setose part of ovipositor sheath ~ 1.2× as long as fore wing (Fig. <xref ref-type="fig" rid="F1">1</xref>).</p><fig id="F4" position="float" orientation="portrait"><object-id xmlns:xlink="http://www.w3.org/1999/xlink" content-type="doi" xlink:type="simple">10.3897/zookeys.1176.104850.figures24-33</object-id><object-id xmlns:xlink="http://www.w3.org/1999/xlink" content-type="arpha" xlink:type="simple">3E9ED203-550B-5D40-B627-FA2ADB095FDF</object-id><label>Figures 24–33.</label><caption><p><italic><tp:taxon-name><tp:taxon-name-part taxon-name-part-type="genus" reg="Cavopius">Cavopius</tp:taxon-name-part><tp:taxon-name-part taxon-name-part-type="species" reg="depressorius">depressorius</tp:taxon-name-part></tp:taxon-name></italic> sp. nov., holotype, ♀, S. Korea (Hudong-Li) <bold>24</bold> wings <bold>25</bold> head and mesosoma lateral <bold>26</bold> head and mesosoma dorsal <bold>27</bold> metasoma dorsal <bold>28</bold> metasoma lateral <bold>29</bold> base of antenna <bold>30</bold> head anterior <bold>31</bold> head lateral <bold>32</bold> hind leg lateral <bold>33</bold> apex of antenna.</p></caption><graphic xmlns:xlink="http://www.w3.org/1999/xlink" xlink:href="zookeys-1176-079_article-104850__-g004.jpg" position="float" orientation="portrait" xlink:type="simple" id="oo_895500.jpg"><uri content-type="original_file" xlink:type="simple">https://binary.pensoft.net/fig/895500</uri></graphic></fig></tp:treatment-sec><tp:treatment-sec sec-type="description" id="SECID0E4TBG"><title>Description.</title><p>Holotype, ♀, length of body 3.2 mm, of fore wing 3.4 mm.</p><p><bold><italic>Head</italic>.</bold> Antenna with 37 segments and 1.2× as long as fore wing; third segment 1.2× longer than fourth segment, length of third, fourth and penultimate segments 1.5×, 1.2× and 1.4× their width, respectively (Figs <xref ref-type="fig" rid="F4">29</xref>, <xref ref-type="fig" rid="F4">33</xref>); width of head 2.1× its median length in dorsal view, smooth dorsally and posteriorly; behind stemmaticum with indistinct depression; vertex flattened and sparsely setose; OOL: diameter of ocellus: POL= 3:1:2 (Fig. <xref ref-type="fig" rid="F4">26</xref>); anterior half of frons shallowly depressed and smooth, its posterior half smooth and laterally setose (Fig. <xref ref-type="fig" rid="F4">26</xref>); face largely smooth, shiny and with conspicuous, long setae (Fig. <xref ref-type="fig" rid="F4">30</xref>); clypeus distinctly convex, semi-circular, largely smooth (except punctulation because of very long setae) and its ventral margin thin and straight, width of clypeus 2.8× its maximum height and 0.5× minimum width of face; hypoclypeal depression large and deep (Fig. <xref ref-type="fig" rid="F4">30</xref>); eye in dorsal view 1.4× longer than temple and temple behind eye subparallel-sided (Fig. <xref ref-type="fig" rid="F4">26</xref>); occipital carina distinct but dorsally and ventrally (behind malar space) absent (Fig. <xref ref-type="fig" rid="F4">31</xref>); temple and malar space smooth; length of malar space 1.1× basal width of mandible and 0.4× height of eye; malar suture deep and complete; mandible rather twisted apically but upper tooth robust, basally symmetrical or nearly so, basal half with ventral carina (Figs <xref ref-type="fig" rid="F4">30</xref>, <xref ref-type="fig" rid="F4">31</xref>); length of maxillary palp 1.1× height of head; labial palp segments robust.</p><p><bold><italic>Mesosoma</italic>.</bold> Length of mesosoma 1.2× its height (Fig. <xref ref-type="fig" rid="F4">25</xref>); laterally pronotum smooth but anteriorly and posteriorly with crenulate groove; dorsal pronope round and rather large; propleuron weakly and evenly convex, shiny and smooth (Fig. <xref ref-type="fig" rid="F4">31</xref>); mesopleuron sparsely punctate; postpectal carina absent; precoxal sulcus absent and its area smooth; pleural sulcus smooth; mesosternal sulcus narrow and finely crenulate; metapleuron smooth and long setose (Fig. <xref ref-type="fig" rid="F4">25</xref>); mesoscutum steeply raised above pronotum, shiny and smooth except anteriorly; notauli only impressed in anterior 1/3 of mesoscutum, rather deep and anteriorly crenulate (Fig. <xref ref-type="fig" rid="F4">26</xref>); medio-posterior depression of mesoscutum deep, round and medium-sized; transverse suture of mesoscutum present; scutellar sulcus deep and broad medially, with eight carinae and medially 0.3 × as long as scutellum (Fig. <xref ref-type="fig" rid="F4">26</xref>); scutellum largely smooth, punctulate, weakly convex, without subposterior depression; side of scutellum smooth (Fig. <xref ref-type="fig" rid="F4">26</xref>); propodeum largely smooth and lacking carinae, but medio-posteriorly somewhat elevated, rugose and antero-laterally punctate, latero-posteriorly with lamella (Figs <xref ref-type="fig" rid="F4">25</xref>, <xref ref-type="fig" rid="F4">26</xref>).</p><p><bold><italic>Wings</italic>.</bold> Fore wing (Fig. <xref ref-type="fig" rid="F4">25</xref>): pterostigma elongate triangular, 4.5× as long as its maximum width and gradually merging into vein 1-R1; vein M+CU1 weakly curved and only sclerotised in distal quarter; vein r-m present; 1-R1 ending just before wing apex; r:2-SR:3-SR:r-m:SR1 = 5:21:42:11:72; vein r slightly widened, arising before middle of pterostigma and 2-SR sinuate; m-cu postfurcal and nearly straight, gradually merging into 2-CU1; cu-a postfurcal and vertical; 1-CU1 slightly widened; CU1b medium-sized (Fig. <xref ref-type="fig" rid="F4">24</xref>). Hind wing: M+CU:1-M:1r-m = 22:20:10; cu-a slightly curved; m-cu absent.</p><p><bold><italic>Legs</italic>.</bold> Hind femur, tibia and basitarsus 5.3×, 8.7× and 4.8× as long as wide, respectively (Fig. <xref ref-type="fig" rid="F4">32</xref>); hind femur with dense, long setae.</p><p><bold><italic>Metasoma</italic>.</bold> Tergite I 1.1× as long as wide apically and slightly widened apically, its surface convex medially and largely rugulose-punctate, dorsal carinae rather weakly developed and nearly up to apex of tergite (Fig. <xref ref-type="fig" rid="F4">27</xref>); tergite II and following tergites smooth; second suture absent dorsally; apex of tergites III–VI and antero-medially tergites IV–VI membranous and slightly sclerotised (more or less depressed in dead specimen; Figs <xref ref-type="fig" rid="F4">27</xref>, <xref ref-type="fig" rid="F4">28</xref>); setose part of ovipositor sheath 1.21× as long as fore wing, 8.1× tergite I and 3.6× as long as hind tibia; hypopygium acute ventro-apically and approximately as long as tergite I (Fig. <xref ref-type="fig" rid="F4">28</xref>).</p><p><bold><italic>Colour</italic>.</bold> Black; temple chestnut brown; mandible largely, clypeus, malar space largely, palpi and legs pale yellow; tergite II and following tergites brownish yellow, but membranous parts more or less brown; antenna (but ventro-basally yellowish) dark brown; pterostigma and veins brown; ovipositor sheath dark brown; wing membrane subhyaline (Fig. <xref ref-type="fig" rid="F4">24</xref>).</p></tp:treatment-sec><tp:treatment-sec sec-type="distribution" id="SECID0EUYBG"><title>Distribution.</title><p>Korea.</p></tp:treatment-sec><tp:treatment-sec sec-type="biology" id="SECID0EZYBG"><title>Biology.</title><p>Unknown.</p></tp:treatment-sec><tp:treatment-sec sec-type="etymology" id="SECID0E5YBG"><title>Etymology.</title><p>Named after the broadly depressed metasomal tergites IV–VI (Figs <xref ref-type="fig" rid="F4">27</xref>, <xref ref-type="fig" rid="F4">28</xref>); “<italic>depressus</italic>” is Latin for “pressed down, low”.</p></tp:treatment-sec><tp:treatment-sec><!--Section generated to contain objects referenced in tp:taxon-treatment.--><fig id="F1" position="float" orientation="portrait"><object-id xmlns:xlink="http://www.w3.org/1999/xlink" content-type="doi" xlink:type="simple">10.3897/zookeys.1176.104850.figure1</object-id><object-id xmlns:xlink="http://www.w3.org/1999/xlink" content-type="arpha" xlink:type="simple">053DBAF6-DCF2-58EC-9B26-71BD93E75868</object-id><label>Figure 1.</label><caption><p><italic><tp:taxon-name><tp:taxon-name-part taxon-name-part-type="genus" reg="Cavopius">Cavopius</tp:taxon-name-part><tp:taxon-name-part taxon-name-part-type="species" reg="depressorius">depressorius</tp:taxon-name-part></tp:taxon-name></italic> sp. nov., holotype, ♀, S. Korea (Hudong-Li), habitus lateral.</p></caption><graphic xmlns:xlink="http://www.w3.org/1999/xlink" xlink:href="zookeys-1176-079_article-104850__-g001.jpg" position="float" orientation="portrait" xlink:type="simple" id="oo_895497.jpg"><uri content-type="original_file" xlink:type="simple">https://binary.pensoft.net/fig/895497</uri></graphic></fig></tp:treatment-sec></tp:taxon-treatment>
