# Supplementary material for: ﻿Illustrated key to the European genera of Opiinae (Hymenoptera, Braconidae), with the description of two new Palaearctic genera and two new species
Source: Zookeys. 2023 Aug 22;1176:79–115. doi: 10.3897/zookeys.1176.104850 (PMC10466209; doi:10.3897/zookeys.1176.104850)
Supplement: XML Treatment for Pseudosteres [file zookeys.1176.104850-treatment5.xml]

<!DOCTYPE tp:taxon-treatment
  PUBLIC "-//TaxonX//DTD Taxonomic Treatment Publishing DTD v0 20100105//EN" "tax-treatment-NSO.dtd">
<tp:taxon-treatment xmlns:tp="http://www.plazi.org/taxpub"><tp:treatment-meta><kwd-group><label>Taxon classification</label><kwd>
              <named-content content-type="kingdom">Animalia</named-content>
            </kwd><kwd>
              <named-content content-type="order">Hymenoptera</named-content>
            </kwd><kwd>
              <named-content content-type="family">Braconidae</named-content>
            </kwd></kwd-group><mixed-citation publication-type="journal"><person-group><name><surname>van Achterberg</surname><given-names>Cornelis</given-names></name></person-group><article-title>﻿Illustrated key to the European genera of <tp:taxon-name><tp:taxon-name-part taxon-name-part-type="subfamily" reg="Opiinae">Opiinae</tp:taxon-name-part></tp:taxon-name> (<tp:taxon-name><tp:taxon-name-part taxon-name-part-type="order">Hymenoptera</tp:taxon-name-part></tp:taxon-name>, <tp:taxon-name><tp:taxon-name-part taxon-name-part-type="family">Braconidae</tp:taxon-name-part></tp:taxon-name>), with the description of two new Palaearctic genera and two new species</article-title><source>Zookeys</source><day>22</day><month>08</month><year>2023</year><volume>1176</volume><fpage>79</fpage><lpage>115</lpage><pub-id pub-id-type="doi">10.3897/zookeys.1176.104850</pub-id></mixed-citation></tp:treatment-meta><tp:nomenclature><label>﻿</label><tp:taxon-name>
            <object-id xmlns:xlink="http://www.w3.org/1999/xlink" content-type="arpha" xlink:type="simple">BDE3D271-9210-5365-BE7A-9D6F70EE8228</object-id>
            <tp:taxon-name-part taxon-name-part-type="genus" reg="Pseudosteres">Pseudosteres</tp:taxon-name-part>
            <object-id xmlns:xlink="http://www.w3.org/1999/xlink" content-type="zoobank" xlink:type="simple">https://zoobank.org/CCA60A06-1470-46E9-BB50-0C26C5BD7ABB</object-id>
          </tp:taxon-name><tp:taxon-status xmlns:xlink="http://www.w3.org/1999/xlink" xlink:type="simple">gen. nov.</tp:taxon-status><xref ref-type="fig" rid="F5">Figs 34–44</xref></tp:nomenclature><tp:treatment-sec sec-type="type species" id="SECID0EX1BG"><title>Type species.</title><p><italic><tp:taxon-name><tp:taxon-name-part taxon-name-part-type="genus" reg="Biosteres">Biosteres</tp:taxon-name-part><tp:taxon-name-part taxon-name-part-type="species" reg="adanaensis">adanaensis</tp:taxon-name-part></tp:taxon-name></italic> Fischer &amp; Beyarslan, 2005.</p></tp:treatment-sec><tp:treatment-sec sec-type="etymology" id="SECID0EI2BG"><title>Etymology.</title><p>From “<italic>pseudos</italic>” (Greek for “fallacy”) and the generic name <italic><tp:taxon-name><tp:taxon-name-part taxon-name-part-type="genus" reg="Biosteres">Biosteres</tp:taxon-name-part></tp:taxon-name></italic> Foerster, because it is similar to <italic><tp:taxon-name><tp:taxon-name-part taxon-name-part-type="genus" reg="Biosteres">Biosteres</tp:taxon-name-part></tp:taxon-name></italic>, but differs considerably as indicated below. Gender: masculine.</p></tp:treatment-sec><tp:treatment-sec sec-type="diagnosis" id="SECID0E52BG"><title>Diagnosis.</title><p>Hypoclypeal depression usually medium-sized, and medially ventral margin of clypeus above upper level of condyles of mandibles, but depression absent in <italic><tp:taxon-name><tp:taxon-name-part taxon-name-part-type="genus" reg="Pseudosteres">P.</tp:taxon-name-part><tp:taxon-name-part taxon-name-part-type="species" reg="riphaeus">riphaeus</tp:taxon-name-part></tp:taxon-name></italic> and narrow in <italic><tp:taxon-name><tp:taxon-name-part taxon-name-part-type="genus" reg="Pseudosteres">P.</tp:taxon-name-part><tp:taxon-name-part taxon-name-part-type="species" reg="adanaensis">adanaensis</tp:taxon-name-part></tp:taxon-name></italic> (Fig. <xref ref-type="fig" rid="F5">35</xref>); mandible with a large ventral tooth and its outer side convex (Fig. <xref ref-type="fig" rid="F5">40</xref>), mandible not twisted apically and second tooth clearly visible; notauli largely absent posteriorly (Fig. <xref ref-type="fig" rid="F5">36</xref>); medio-posterior depression of mesoscutum present; scutellum punctate medio-posteriorly; precoxal sulcus either absent, as a smooth and narrow suture or depressed and distinctly crenulate; precoxal sulcus without a second sculptured sulcus below; vein m-cu of fore wing slightly converging to vein 1-M posteriorly (Fig. <xref ref-type="fig" rid="F5">34</xref>) or parallel; vein r more or less angled with vein 3-SR of fore wing; vein 3-SR of fore wing 1.2–1.6× longer than vein 2-SR; vein m-cu of fore wing antefurcal or interstitial; pterostigma elliptical (Fig. <xref ref-type="fig" rid="F5">34</xref>) or elongate triangular; hind tibia without oblique carina basally; dorsope present (Fig. <xref ref-type="fig" rid="F5">41</xref>); hypopygium of ♀ truncate.</p><fig id="F5" position="float" orientation="portrait"><object-id xmlns:xlink="http://www.w3.org/1999/xlink" content-type="doi" xlink:type="simple">10.3897/zookeys.1176.104850.figures34-44</object-id><object-id xmlns:xlink="http://www.w3.org/1999/xlink" content-type="arpha" xlink:type="simple">CC12E8D2-55F9-5049-8594-69EEC2E373C3</object-id><label>Figures 34–44.</label><caption><p><italic><tp:taxon-name><tp:taxon-name-part taxon-name-part-type="genus" reg="Pseudosteres">Pseudosteres</tp:taxon-name-part><tp:taxon-name-part taxon-name-part-type="species" reg="adanaensis">adanaensis</tp:taxon-name-part></tp:taxon-name></italic> (Fischer &amp; Beyarslan), comb. nov., holotype, ♀ Turkey (Adana-Balcali) <bold>34</bold> wings <bold>35</bold> head anterior <bold>36</bold> mesosoma dorsal <bold>37</bold> hind leg <bold>38</bold> base of antenna <bold>39</bold> head dorsal <bold>40</bold> mandible lateral <bold>41</bold> metasomal tergite I dorsal <bold>42</bold> outer hind claw lateral <bold>43</bold> antenna <bold>44</bold> habitus lateral. Scale bar: 1.0× (<bold>34, 36, 37, 43, 44</bold>); 1.3× (<bold>35, 39</bold>); 1.5× (<bold>41</bold>); 2.5× (<bold>38, 40, 42</bold>).</p></caption><graphic xmlns:xlink="http://www.w3.org/1999/xlink" xlink:href="zookeys-1176-079_article-104850__-g005.jpg" position="float" orientation="portrait" xlink:type="simple" id="oo_895501.jpg"><uri content-type="original_file" xlink:type="simple">https://binary.pensoft.net/fig/895501</uri></graphic></fig></tp:treatment-sec><tp:treatment-sec sec-type="distribution" id="SECID0EI6BG"><title>Distribution.</title><p><tp:taxon-name><tp:taxon-name-part taxon-name-part-type="genus" reg="Palaearctic">Palaearctic</tp:taxon-name-part></tp:taxon-name>: five species.</p></tp:treatment-sec><tp:treatment-sec sec-type="notes" id="SECID0EU6BG"><title>Notes.</title><p>Most species are similar to the genus <italic><tp:taxon-name><tp:taxon-name-part taxon-name-part-type="genus" reg="Biosteres">Biosteres</tp:taxon-name-part></tp:taxon-name></italic> Foerster, 1863, but differ by having a large ventro-basal tooth or lobe and in part of species also by the presence of a medium-sized hypoclypeal depression. Members of <italic><tp:taxon-name><tp:taxon-name-part taxon-name-part-type="genus" reg="Opiostomus">Opiostomus</tp:taxon-name-part></tp:taxon-name></italic> Fischer have also the mandibles basally widened and the dorsope developed, but the mandible is distinctly twisted medially, the second submarginal is much longer and the scutellum is smooth posteriorly (but punctate in <italic><tp:taxon-name><tp:taxon-name-part taxon-name-part-type="genus" reg="Opiostomus">O.</tp:taxon-name-part><tp:taxon-name-part taxon-name-part-type="species" reg="leptostigma">leptostigma</tp:taxon-name-part></tp:taxon-name></italic> (Wesmael)).</p></tp:treatment-sec></tp:taxon-treatment>
