# Supplementary material for: ﻿Illustrated key to the European genera of Opiinae (Hymenoptera, Braconidae), with the description of two new Palaearctic genera and two new species
Source: Zookeys. 2023 Aug 22;1176:79–115. doi: 10.3897/zookeys.1176.104850 (PMC10466209; doi:10.3897/zookeys.1176.104850)
Supplement: XML Treatment for Pseudosteres adanaensis [file zookeys.1176.104850-treatment6.xml]

<!DOCTYPE tp:taxon-treatment
  PUBLIC "-//TaxonX//DTD Taxonomic Treatment Publishing DTD v0 20100105//EN" "tax-treatment-NSO.dtd">
<tp:taxon-treatment xmlns:tp="http://www.plazi.org/taxpub"><tp:treatment-meta><kwd-group><label>Taxon classification</label><kwd>
              <named-content content-type="kingdom">Animalia</named-content>
            </kwd><kwd>
              <named-content content-type="order">Hymenoptera</named-content>
            </kwd><kwd>
              <named-content content-type="family">Braconidae</named-content>
            </kwd></kwd-group><mixed-citation publication-type="journal"><person-group><name><surname>van Achterberg</surname><given-names>Cornelis</given-names></name></person-group><article-title>﻿Illustrated key to the European genera of <tp:taxon-name><tp:taxon-name-part taxon-name-part-type="subfamily" reg="Opiinae">Opiinae</tp:taxon-name-part></tp:taxon-name> (<tp:taxon-name><tp:taxon-name-part taxon-name-part-type="order">Hymenoptera</tp:taxon-name-part></tp:taxon-name>, <tp:taxon-name><tp:taxon-name-part taxon-name-part-type="family">Braconidae</tp:taxon-name-part></tp:taxon-name>), with the description of two new Palaearctic genera and two new species</article-title><source>Zookeys</source><day>22</day><month>08</month><year>2023</year><volume>1176</volume><fpage>79</fpage><lpage>115</lpage><pub-id pub-id-type="doi">10.3897/zookeys.1176.104850</pub-id></mixed-citation></tp:treatment-meta><tp:nomenclature><label>﻿</label><tp:taxon-name>
            <object-id xmlns:xlink="http://www.w3.org/1999/xlink" content-type="arpha" xlink:type="simple">897D45BD-0183-5E03-9432-D879359AC1B1</object-id>
            <tp:taxon-name-part taxon-name-part-type="genus" reg="Pseudosteres">Pseudosteres</tp:taxon-name-part>
            <tp:taxon-name-part taxon-name-part-type="species" reg="adanaensis">adanaensis</tp:taxon-name-part>
          </tp:taxon-name><tp:taxon-authority>(Fischer &amp; Beyarslan, 2005)</tp:taxon-authority><tp:taxon-status xmlns:xlink="http://www.w3.org/1999/xlink" xlink:type="simple">comb. nov.</tp:taxon-status><xref ref-type="fig" rid="F5">Figs 34–44</xref><tp:nomenclature-citation-list><tp:nomenclature-citation><tp:taxon-name><tp:taxon-name-part taxon-name-part-type="genus" reg="Biosteres">Biosteres</tp:taxon-name-part> (<tp:taxon-name-part taxon-name-part-type="subgenus" reg="Biosteres">Biosteres</tp:taxon-name-part>) <tp:taxon-name-part taxon-name-part-type="species" reg="adanaensis">adanaensis</tp:taxon-name-part></tp:taxon-name><comment>Fischer &amp; Beyarslan, 2005: 380–382; <xref ref-type="bibr" rid="B2">Beyarslan and Fischer 2013</xref>: 404.</comment></tp:nomenclature-citation></tp:nomenclature-citation-list></tp:nomenclature><tp:treatment-sec sec-type="type material" id="SECID0ETJAI"><title>Type material.</title><p><bold><italic>Holotype</italic></bold>, ♀ (<named-content xmlns:xlink="http://www.w3.org/1999/xlink" content-type="dwc:institutional_code" xlink:title="Naturhistorisches Museum at Vienna" xlink:href="http://grbio.org/institution/naturhistorisches-museum-wien-1" xlink:type="simple">NMW</named-content>), “[Turkey], Adana-Balcali, 9. iv. 1985, A. Beyarslan”, “Holotype, ♀, <italic><tp:taxon-name><tp:taxon-name-part taxon-name-part-type="genus" reg="Biosteres">Biosteres</tp:taxon-name-part><tp:taxon-name-part taxon-name-part-type="species" reg="adanaensis">adanaensis</tp:taxon-name-part></tp:taxon-name></italic> sp. n., M. Fischer det. 2003”.</p></tp:treatment-sec><tp:treatment-sec sec-type="diagnosis" id="SECID0ENKAI"><title>Diagnosis.</title><p>Antenna of ♀ with &gt; 25 segments (♂ unknown); hypoclypeal depression narrow; clypeus slightly sinuate ventrally, largely strongly shiny and comparatively weakly widened medially (Fig. <xref ref-type="fig" rid="F5">35</xref>); vein m-cu of fore wing interstitial (Fig. <xref ref-type="fig" rid="F5">34</xref>); medio-posterior depression of mesoscutum triangular (Fig. <xref ref-type="fig" rid="F5">36</xref>); scutellum black; precoxal sulcus absent (Fig. <xref ref-type="fig" rid="F5">44</xref>); pterostigma wide elliptical (Fig. <xref ref-type="fig" rid="F5">34</xref>); vein 1-R1 of fore wing 0.6–0.7× as long as pterostigma, remaining distinctly removed from apex of wing; vein r of fore wing 0.5–0.6× as long as width of pterostigma; vein CU1b of fore wing absent; vein m-cu of fore wing interstitial (Fig. <xref ref-type="fig" rid="F5">34</xref>); vein 3-SR of fore wing 1.3× longer than vein 2-SR; pronotum, hind coxa and metasomal tergite II orange brown; setose part of ovipositor sheath 0.05–0.08× as long as fore wing and 0.5–0.7× as long as tergite I.</p></tp:treatment-sec><tp:treatment-sec sec-type="biology" id="SECID0ELLAI"><title>Biology.</title><p>Unknown.</p></tp:treatment-sec><tp:treatment-sec sec-type="distribution" id="SECID0EQLAI"><title>Distribution.</title><p>Turkey (Asian part).</p></tp:treatment-sec><tp:treatment-sec><!--Section generated to contain objects referenced in tp:taxon-treatment.--><fig id="F5" position="float" orientation="portrait"><object-id xmlns:xlink="http://www.w3.org/1999/xlink" content-type="doi" xlink:type="simple">10.3897/zookeys.1176.104850.figures34-44</object-id><object-id xmlns:xlink="http://www.w3.org/1999/xlink" content-type="arpha" xlink:type="simple">CC12E8D2-55F9-5049-8594-69EEC2E373C3</object-id><label>Figures 34–44.</label><caption><p><italic><tp:taxon-name><tp:taxon-name-part taxon-name-part-type="genus" reg="Pseudosteres">Pseudosteres</tp:taxon-name-part><tp:taxon-name-part taxon-name-part-type="species" reg="adanaensis">adanaensis</tp:taxon-name-part></tp:taxon-name></italic> (Fischer &amp; Beyarslan), comb. nov., holotype, ♀ Turkey (Adana-Balcali) <bold>34</bold> wings <bold>35</bold> head anterior <bold>36</bold> mesosoma dorsal <bold>37</bold> hind leg <bold>38</bold> base of antenna <bold>39</bold> head dorsal <bold>40</bold> mandible lateral <bold>41</bold> metasomal tergite I dorsal <bold>42</bold> outer hind claw lateral <bold>43</bold> antenna <bold>44</bold> habitus lateral. Scale bar: 1.0× (<bold>34, 36, 37, 43, 44</bold>); 1.3× (<bold>35, 39</bold>); 1.5× (<bold>41</bold>); 2.5× (<bold>38, 40, 42</bold>).</p></caption><graphic xmlns:xlink="http://www.w3.org/1999/xlink" xlink:href="zookeys-1176-079_article-104850__-g005.jpg" position="float" orientation="portrait" xlink:type="simple" id="oo_895501.jpg"><uri content-type="original_file" xlink:type="simple">https://binary.pensoft.net/fig/895501</uri></graphic></fig></tp:treatment-sec><ref-list><ref id="B2"><mixed-citation xmlns:xlink="http://www.w3.org/1999/xlink" xlink:type="simple"><person-group><name name-style="western"><surname>Beyarslan</surname><given-names>A</given-names></name><name name-style="western"><surname>Fischer</surname><given-names>M</given-names></name></person-group> (<year>2013</year>) <article-title>Checklist of Turkish <tp:taxon-name><tp:taxon-name-part taxon-name-part-type="subfamily">Opiinae</tp:taxon-name-part></tp:taxon-name> (<tp:taxon-name><tp:taxon-name-part taxon-name-part-type="order">Hymenoptera</tp:taxon-name-part></tp:taxon-name>, <tp:taxon-name><tp:taxon-name-part taxon-name-part-type="family">Braconidae</tp:taxon-name-part></tp:taxon-name>).</article-title><source>Zootaxa</source><volume>3721</volume>(<issue>5</issue>): <fpage>401</fpage>–<lpage>454</lpage>. <ext-link xlink:href="10.11646/zootaxa.3721.5.1" ext-link-type="doi" xlink:type="simple">https://doi.org/10.11646/zootaxa.3721.5.1</ext-link></mixed-citation></ref></ref-list></tp:taxon-treatment>
