# Supplementary material for: ﻿Illustrated key to the European genera of Opiinae (Hymenoptera, Braconidae), with the description of two new Palaearctic genera and two new species
Source: Zookeys. 2023 Aug 22;1176:79–115. doi: 10.3897/zookeys.1176.104850 (PMC10466209; doi:10.3897/zookeys.1176.104850)
Supplement: XML Treatment for Pseudosteres arenaceus [file zookeys.1176.104850-treatment7.xml]

<!DOCTYPE tp:taxon-treatment
  PUBLIC "-//TaxonX//DTD Taxonomic Treatment Publishing DTD v0 20100105//EN" "tax-treatment-NSO.dtd">
<tp:taxon-treatment xmlns:tp="http://www.plazi.org/taxpub"><tp:treatment-meta><kwd-group><label>Taxon classification</label><kwd>
              <named-content content-type="kingdom">Animalia</named-content>
            </kwd><kwd>
              <named-content content-type="order">Hymenoptera</named-content>
            </kwd><kwd>
              <named-content content-type="family">Braconidae</named-content>
            </kwd></kwd-group><mixed-citation publication-type="journal"><person-group><name><surname>van Achterberg</surname><given-names>Cornelis</given-names></name></person-group><article-title>﻿Illustrated key to the European genera of <tp:taxon-name><tp:taxon-name-part taxon-name-part-type="subfamily" reg="Opiinae">Opiinae</tp:taxon-name-part></tp:taxon-name> (<tp:taxon-name><tp:taxon-name-part taxon-name-part-type="order">Hymenoptera</tp:taxon-name-part></tp:taxon-name>, <tp:taxon-name><tp:taxon-name-part taxon-name-part-type="family">Braconidae</tp:taxon-name-part></tp:taxon-name>), with the description of two new Palaearctic genera and two new species</article-title><source>Zookeys</source><day>22</day><month>08</month><year>2023</year><volume>1176</volume><fpage>79</fpage><lpage>115</lpage><pub-id pub-id-type="doi">10.3897/zookeys.1176.104850</pub-id></mixed-citation></tp:treatment-meta><tp:nomenclature><label>﻿</label><tp:taxon-name>
            <object-id xmlns:xlink="http://www.w3.org/1999/xlink" content-type="arpha" xlink:type="simple">B8E01927-271F-5EB0-B0B4-1BE08735B897</object-id>
            <tp:taxon-name-part taxon-name-part-type="genus" reg="Pseudosteres">Pseudosteres</tp:taxon-name-part>
            <tp:taxon-name-part taxon-name-part-type="species" reg="arenaceus">arenaceus</tp:taxon-name-part>
          </tp:taxon-name><tp:taxon-authority>(Jakimavičius, 1986)</tp:taxon-authority><tp:taxon-status xmlns:xlink="http://www.w3.org/1999/xlink" xlink:type="simple">comb. nov.</tp:taxon-status><tp:nomenclature-citation-list><tp:nomenclature-citation><tp:taxon-name><tp:taxon-name-part taxon-name-part-type="genus" reg="Opius">Opius</tp:taxon-name-part> (<tp:taxon-name-part taxon-name-part-type="subgenus" reg="Allotypus">Allotypus</tp:taxon-name-part>) <tp:taxon-name-part taxon-name-part-type="species" reg="arenaceus">arenaceus</tp:taxon-name-part></tp:taxon-name><comment>Jakimavičius (in Tobias &amp; Jakimavičius), 1986: 63; <xref ref-type="bibr" rid="B13">Fischer 1991</xref>: 152–154 (redescription); <xref ref-type="bibr" rid="B3">Beyarslan et al. 2017</xref>: 329 [holotype, ♀ (<named-content xmlns:xlink="http://www.w3.org/1999/xlink" content-type="dwc:institutional_code" xlink:title="Zoological Institute at St. Petersburg" xlink:href="http://grbio.org/institution/zoological-institute-russian-academy-sciences" xlink:type="simple">ZISP</named-content>) not examined].</comment></tp:nomenclature-citation></tp:nomenclature-citation-list></tp:nomenclature><tp:treatment-sec sec-type="biology" id="SECID0EYNAI"><title>Biology.</title><p>Unknown.</p></tp:treatment-sec><tp:treatment-sec sec-type="distribution" id="SECID0E4NAI"><title>Distribution.</title><p>Ukraine.</p></tp:treatment-sec><tp:treatment-sec sec-type="notes" id="SECID0ECOAI"><title>Notes.</title><p>According to <xref ref-type="bibr" rid="B14">Fischer and Beyarslan (2005)</xref><italic><tp:taxon-name><tp:taxon-name-part taxon-name-part-type="genus" reg="Opius">O.</tp:taxon-name-part><tp:taxon-name-part taxon-name-part-type="species" reg="arenaceus">arenaceus</tp:taxon-name-part></tp:taxon-name></italic> is closely related to <italic><tp:taxon-name><tp:taxon-name-part taxon-name-part-type="genus" reg="Opius">Opius</tp:taxon-name-part><tp:taxon-name-part taxon-name-part-type="species" reg="pseudarenaceus">pseudarenaceus</tp:taxon-name-part></tp:taxon-name></italic> Fischer &amp; Beyarslan from Asian Turkey which belongs to <italic><tp:taxon-name><tp:taxon-name-part taxon-name-part-type="genus" reg="Pseudosteres">Pseudosteres</tp:taxon-name-part></tp:taxon-name></italic> gen. nov. and, therefore, <italic><tp:taxon-name><tp:taxon-name-part taxon-name-part-type="genus" reg="Opius">O.</tp:taxon-name-part><tp:taxon-name-part taxon-name-part-type="species" reg="arenaceus">arenaceus</tp:taxon-name-part></tp:taxon-name></italic> is provisionally transferred to this genus.</p></tp:treatment-sec><ref-list><ref id="B13"><mixed-citation xmlns:xlink="http://www.w3.org/1999/xlink" xlink:type="simple"><person-group><name name-style="western"><surname>Fischer</surname><given-names>M</given-names></name></person-group> (<year>1991</year>) Wiederbeschreibungen und Neubeschreibungen von <tp:taxon-name><tp:taxon-name-part taxon-name-part-type="subfamily">Opiinae</tp:taxon-name-part></tp:taxon-name> aus der Alten Welt (<tp:taxon-name><tp:taxon-name-part taxon-name-part-type="order">Hymenoptera</tp:taxon-name-part></tp:taxon-name>: <tp:taxon-name><tp:taxon-name-part taxon-name-part-type="family">Braconidae</tp:taxon-name-part></tp:taxon-name>). Annalen des Naturhistorischen Museums in Wien 92(B): 139–203.</mixed-citation></ref><ref id="B3"><mixed-citation xmlns:xlink="http://www.w3.org/1999/xlink" xlink:type="simple"><person-group><name name-style="western"><surname>Beyarslan</surname><given-names>A</given-names></name><name name-style="western"><surname>Gözüaçik</surname><given-names>C</given-names></name><name name-style="western"><surname>Güllü</surname><given-names>M</given-names></name><name name-style="western"><surname>Konuksal</surname><given-names>A</given-names></name></person-group> (<year>2017</year>) <article-title>Taxonomical investigation on <tp:taxon-name><tp:taxon-name-part taxon-name-part-type="family">Braconidae</tp:taxon-name-part></tp:taxon-name> (<tp:taxon-name><tp:taxon-name-part taxon-name-part-type="order">Hymenoptera</tp:taxon-name-part></tp:taxon-name>: <tp:taxon-name><tp:taxon-name-part taxon-name-part-type="superfamily">Ichneumonoidea</tp:taxon-name-part></tp:taxon-name>) fauna in northern Cyprus, with twenty six new records for the country.</article-title><source>Journal of Insect Biodiversity and Systematics</source><volume>3</volume>(<issue>4</issue>): <fpage>319</fpage>–<lpage>334</lpage>. <ext-link xlink:href="10.52547/jibs.3.4.319" ext-link-type="doi" xlink:type="simple">https://doi.org/10.52547/jibs.3.4.319</ext-link></mixed-citation></ref><ref id="B14"><mixed-citation xmlns:xlink="http://www.w3.org/1999/xlink" xlink:type="simple"><person-group><name name-style="western"><surname>Fischer</surname><given-names>M</given-names></name><name name-style="western"><surname>Beyarslan</surname><given-names>A</given-names></name></person-group> (<year>2005</year>) <article-title>New maggot wasps from the Turkish fauna (<tp:taxon-name><tp:taxon-name-part taxon-name-part-type="order">Hymenoptera</tp:taxon-name-part></tp:taxon-name>, <tp:taxon-name><tp:taxon-name-part taxon-name-part-type="family">Braconidae</tp:taxon-name-part></tp:taxon-name>, <tp:taxon-name><tp:taxon-name-part taxon-name-part-type="subfamily">Opiinae</tp:taxon-name-part></tp:taxon-name>).</article-title><source>Polskie Pismo Entomologiczne</source><volume>74</volume>: <fpage>379</fpage>–<lpage>421</lpage>.</mixed-citation></ref></ref-list></tp:taxon-treatment>
