# Supplementary material for: ﻿Illustrated key to the European genera of Opiinae (Hymenoptera, Braconidae), with the description of two new Palaearctic genera and two new species
Source: Zookeys. 2023 Aug 22;1176:79–115. doi: 10.3897/zookeys.1176.104850 (PMC10466209; doi:10.3897/zookeys.1176.104850)
Supplement: XML Treatment for Pseudosteres christenseni [file zookeys.1176.104850-treatment8.xml]

<!DOCTYPE tp:taxon-treatment
  PUBLIC "-//TaxonX//DTD Taxonomic Treatment Publishing DTD v0 20100105//EN" "tax-treatment-NSO.dtd">
<tp:taxon-treatment xmlns:tp="http://www.plazi.org/taxpub"><tp:treatment-meta><kwd-group><label>Taxon classification</label><kwd>
              <named-content content-type="kingdom">Animalia</named-content>
            </kwd><kwd>
              <named-content content-type="order">Hymenoptera</named-content>
            </kwd><kwd>
              <named-content content-type="family">Braconidae</named-content>
            </kwd></kwd-group><mixed-citation publication-type="journal"><person-group><name><surname>van Achterberg</surname><given-names>Cornelis</given-names></name></person-group><article-title>﻿Illustrated key to the European genera of <tp:taxon-name><tp:taxon-name-part taxon-name-part-type="subfamily" reg="Opiinae">Opiinae</tp:taxon-name-part></tp:taxon-name> (<tp:taxon-name><tp:taxon-name-part taxon-name-part-type="order">Hymenoptera</tp:taxon-name-part></tp:taxon-name>, <tp:taxon-name><tp:taxon-name-part taxon-name-part-type="family">Braconidae</tp:taxon-name-part></tp:taxon-name>), with the description of two new Palaearctic genera and two new species</article-title><source>Zookeys</source><day>22</day><month>08</month><year>2023</year><volume>1176</volume><fpage>79</fpage><lpage>115</lpage><pub-id pub-id-type="doi">10.3897/zookeys.1176.104850</pub-id></mixed-citation></tp:treatment-meta><tp:nomenclature><label>﻿</label><tp:taxon-name>
            <object-id xmlns:xlink="http://www.w3.org/1999/xlink" content-type="arpha" xlink:type="simple">79F54C3B-F10B-53F3-A834-42605EEBA21A</object-id>
            <tp:taxon-name-part taxon-name-part-type="genus" reg="Pseudosteres">Pseudosteres</tp:taxon-name-part>
            <tp:taxon-name-part taxon-name-part-type="species" reg="christenseni">christenseni</tp:taxon-name-part>
          </tp:taxon-name><tp:taxon-authority>(Papp, 1982)</tp:taxon-authority><tp:taxon-status xmlns:xlink="http://www.w3.org/1999/xlink" xlink:type="simple">comb. nov.</tp:taxon-status><tp:nomenclature-citation-list><tp:nomenclature-citation><tp:taxon-name><tp:taxon-name-part taxon-name-part-type="genus" reg="Opius">Opius</tp:taxon-name-part> (<tp:taxon-name-part taxon-name-part-type="subgenus" reg="Xynobius">Xynobius</tp:taxon-name-part>) <tp:taxon-name-part taxon-name-part-type="species" reg="christenseni">christenseni</tp:taxon-name-part></tp:taxon-name><comment>Papp, 1982: 185; <xref ref-type="bibr" rid="B11">Fischer 1986</xref>: 618–620 (redescription); <xref ref-type="bibr" rid="B24">Tobias and Jakimavičius 1986</xref>: 29; <xref ref-type="bibr" rid="B2">Beyarslan and Fischer 2013</xref>: 447.</comment></tp:nomenclature-citation></tp:nomenclature-citation-list></tp:nomenclature><tp:treatment-sec sec-type="type material" id="SECID0EXRAI"><title>Type material.</title><p><bold><italic>Holotype</italic></bold>, ♂ (MTMA), “Greece, Peloponnese, Monemvasia”, “15. iv. 1978, J. Papp”, “Holotypus ♂ <tp:taxon-name><tp:taxon-name-part taxon-name-part-type="genus" reg="Opius">Opius</tp:taxon-name-part> (<tp:taxon-name-part taxon-name-part-type="subgenus" reg="Xynobius">Xynobius</tp:taxon-name-part>) <tp:taxon-name-part taxon-name-part-type="species" reg="christenseni">christenseni</tp:taxon-name-part></tp:taxon-name> sp. n., Papp, J., 1980% / ant. 32-art., “Hym. Typ. No. 2844, Museum Budapest”.</p></tp:treatment-sec><tp:treatment-sec sec-type="biology" id="SECID0EQSAI"><title>Biology.</title><p>Unknown.</p></tp:treatment-sec><tp:treatment-sec sec-type="distribution" id="SECID0EVSAI"><title>Distribution.</title><p>England, Greece, Ukraine, Georgia, and Asian Turkey.</p></tp:treatment-sec><tp:treatment-sec sec-type="notes" id="SECID0E1SAI"><title>Notes.</title><p>As indicated on the label the holotype has 32 antennal segments, but according to the original description and the redescription the holotype male should have 35 antennal segments.</p></tp:treatment-sec><ref-list><ref id="B11"><mixed-citation xmlns:xlink="http://www.w3.org/1999/xlink" xlink:type="simple"><person-group><name name-style="western"><surname>Fischer</surname><given-names>M</given-names></name></person-group> (<year>1986</year>) Neue Bestimmungsschlüssel für paläarktische <tp:taxon-name><tp:taxon-name-part taxon-name-part-type="subfamily">Opiinae</tp:taxon-name-part></tp:taxon-name>, neue Subgenera, Redeskriptionen und eine neue Art (<tp:taxon-name><tp:taxon-name-part taxon-name-part-type="order">Hymenoptera</tp:taxon-name-part></tp:taxon-name>, <tp:taxon-name><tp:taxon-name-part taxon-name-part-type="family">Braconidae</tp:taxon-name-part></tp:taxon-name>). Annalen des Naturhistorischen Museums in Wien 88/89: 607–662.</mixed-citation></ref><ref id="B24"><mixed-citation xmlns:xlink="http://www.w3.org/1999/xlink" xlink:type="simple"><person-group><name name-style="western"><surname>Tobias</surname><given-names>VI</given-names></name><name name-style="western"><surname>Jakimavičius</surname><given-names>A</given-names></name></person-group> (<year>1986</year>) <article-title><tp:taxon-name><tp:taxon-name-part taxon-name-part-type="subfamily">Alysiinae</tp:taxon-name-part></tp:taxon-name> &amp; <tp:taxon-name><tp:taxon-name-part taxon-name-part-type="subfamily">Opiinae</tp:taxon-name-part></tp:taxon-name>, 7–231.</article-title> In: <person-group><name name-style="western"><surname>Medvedev</surname><given-names>GS</given-names></name></person-group> (<role>Ed.</role>) <issue-title>Opredelitel Nasekomych Evrospeiskoi Tsasti SSSR 3, Peredpontdatokrylye 4.</issue-title><source>Opr. Faune SSSR. Vol. 147, Section 3, Part 5</source>, <fpage>1</fpage>–<lpage>308</lpage>.</mixed-citation></ref><ref id="B2"><mixed-citation xmlns:xlink="http://www.w3.org/1999/xlink" xlink:type="simple"><person-group><name name-style="western"><surname>Beyarslan</surname><given-names>A</given-names></name><name name-style="western"><surname>Fischer</surname><given-names>M</given-names></name></person-group> (<year>2013</year>) <article-title>Checklist of Turkish <tp:taxon-name><tp:taxon-name-part taxon-name-part-type="subfamily">Opiinae</tp:taxon-name-part></tp:taxon-name> (<tp:taxon-name><tp:taxon-name-part taxon-name-part-type="order">Hymenoptera</tp:taxon-name-part></tp:taxon-name>, <tp:taxon-name><tp:taxon-name-part taxon-name-part-type="family">Braconidae</tp:taxon-name-part></tp:taxon-name>).</article-title><source>Zootaxa</source><volume>3721</volume>(<issue>5</issue>): <fpage>401</fpage>–<lpage>454</lpage>. <ext-link xlink:href="10.11646/zootaxa.3721.5.1" ext-link-type="doi" xlink:type="simple">https://doi.org/10.11646/zootaxa.3721.5.1</ext-link></mixed-citation></ref></ref-list></tp:taxon-treatment>
