# Supplementary material for: ﻿Illustrated key to the European genera of Opiinae (Hymenoptera, Braconidae), with the description of two new Palaearctic genera and two new species
Source: Zookeys. 2023 Aug 22;1176:79–115. doi: 10.3897/zookeys.1176.104850 (PMC10466209; doi:10.3897/zookeys.1176.104850)
Supplement: XML Treatment for Pseudosteres pseudarenaceus [file zookeys.1176.104850-treatment9.xml]

<!DOCTYPE tp:taxon-treatment
  PUBLIC "-//TaxonX//DTD Taxonomic Treatment Publishing DTD v0 20100105//EN" "tax-treatment-NSO.dtd">
<tp:taxon-treatment xmlns:tp="http://www.plazi.org/taxpub"><tp:treatment-meta><kwd-group><label>Taxon classification</label><kwd>
              <named-content content-type="kingdom">Animalia</named-content>
            </kwd><kwd>
              <named-content content-type="order">Hymenoptera</named-content>
            </kwd><kwd>
              <named-content content-type="family">Braconidae</named-content>
            </kwd></kwd-group><mixed-citation publication-type="journal"><person-group><name><surname>van Achterberg</surname><given-names>Cornelis</given-names></name></person-group><article-title>﻿Illustrated key to the European genera of <tp:taxon-name><tp:taxon-name-part taxon-name-part-type="subfamily" reg="Opiinae">Opiinae</tp:taxon-name-part></tp:taxon-name> (<tp:taxon-name><tp:taxon-name-part taxon-name-part-type="order">Hymenoptera</tp:taxon-name-part></tp:taxon-name>, <tp:taxon-name><tp:taxon-name-part taxon-name-part-type="family">Braconidae</tp:taxon-name-part></tp:taxon-name>), with the description of two new Palaearctic genera and two new species</article-title><source>Zookeys</source><day>22</day><month>08</month><year>2023</year><volume>1176</volume><fpage>79</fpage><lpage>115</lpage><pub-id pub-id-type="doi">10.3897/zookeys.1176.104850</pub-id></mixed-citation></tp:treatment-meta><tp:nomenclature><label>﻿</label><tp:taxon-name>
            <object-id xmlns:xlink="http://www.w3.org/1999/xlink" content-type="arpha" xlink:type="simple">1683C8BD-90AE-545B-A4D7-850E9AB0D976</object-id>
            <tp:taxon-name-part taxon-name-part-type="genus" reg="Pseudosteres">Pseudosteres</tp:taxon-name-part>
            <tp:taxon-name-part taxon-name-part-type="species" reg="pseudarenaceus">pseudarenaceus</tp:taxon-name-part>
          </tp:taxon-name><tp:taxon-authority>(Fischer &amp; Beyarslan, 2005)</tp:taxon-authority><tp:taxon-status xmlns:xlink="http://www.w3.org/1999/xlink" xlink:type="simple">comb. nov.</tp:taxon-status><tp:nomenclature-citation-list><tp:nomenclature-citation><tp:taxon-name><tp:taxon-name-part taxon-name-part-type="genus" reg="Opius">Opius</tp:taxon-name-part> (<tp:taxon-name-part taxon-name-part-type="subgenus" reg="Allotypus">Allotypus</tp:taxon-name-part>) <tp:taxon-name-part taxon-name-part-type="species" reg="pseudarenaceus">pseudarenaceus</tp:taxon-name-part></tp:taxon-name><comment>Fischer &amp; Beyarslan, 2005: 407–409; <xref ref-type="bibr" rid="B2">Beyarslan and Fischer 2013</xref>: 416.</comment></tp:nomenclature-citation></tp:nomenclature-citation-list></tp:nomenclature><tp:treatment-sec sec-type="type material" id="SECID0E1UAI"><title>Type material.</title><p><bold><italic>Holotype</italic></bold>, ♀ (<named-content xmlns:xlink="http://www.w3.org/1999/xlink" content-type="dwc:institutional_code" xlink:title="Naturhistorisches Museum at Vienna" xlink:href="http://grbio.org/institution/naturhistorisches-museum-wien-1" xlink:type="simple">NMW</named-content>), “Turkey, Adana-Balcali, 4. vi. [19]80, [A.] Beyarslan”, “Holotype, ♀, <tp:taxon-name><tp:taxon-name-part taxon-name-part-type="genus" reg="Opius">Opius</tp:taxon-name-part> (<tp:taxon-name-part taxon-name-part-type="subgenus" reg="Allotypus">Allotypus</tp:taxon-name-part>) <tp:taxon-name-part taxon-name-part-type="species" reg="pseudarenaceus">pseudarenaceus</tp:taxon-name-part></tp:taxon-name> sp. n., det. M. Fischer, 2003”.</p></tp:treatment-sec><tp:treatment-sec sec-type="biology" id="SECID0EXVAI"><title>Biology.</title><p>Unknown.</p></tp:treatment-sec><tp:treatment-sec sec-type="distribution" id="SECID0E3VAI"><title>Distribution.</title><p>Turkey (Asian part).</p></tp:treatment-sec><tp:treatment-sec sec-type="notes" id="SECID0EBWAI"><title>Notes.</title><p>If <italic><tp:taxon-name><tp:taxon-name-part taxon-name-part-type="genus" reg="Opius">Opius</tp:taxon-name-part><tp:taxon-name-part taxon-name-part-type="species" reg="arenaceus">arenaceus</tp:taxon-name-part></tp:taxon-name></italic> indeed has a distinct dorsope, then <italic><tp:taxon-name><tp:taxon-name-part taxon-name-part-type="genus" reg="Pseudosteres">P.</tp:taxon-name-part><tp:taxon-name-part taxon-name-part-type="species" reg="pseudarenaceus">pseudarenaceus</tp:taxon-name-part></tp:taxon-name></italic> and <italic><tp:taxon-name><tp:taxon-name-part taxon-name-part-type="genus" reg="Pseudosteres">P.</tp:taxon-name-part><tp:taxon-name-part taxon-name-part-type="species" reg="arenaceus">arenaceus</tp:taxon-name-part></tp:taxon-name></italic> are very similar and <italic><tp:taxon-name><tp:taxon-name-part taxon-name-part-type="genus" reg="Pseudosteres">P.</tp:taxon-name-part><tp:taxon-name-part taxon-name-part-type="species" reg="pseudarenaceus">pseudarenaceus</tp:taxon-name-part></tp:taxon-name></italic> may be only a colour variety of the latter. The differences given by <xref ref-type="bibr" rid="B14">Fischer and Beyarslan (2005)</xref> are of very limited value: mesosoma 1.3× as long as high (1.4× in <italic><tp:taxon-name><tp:taxon-name-part taxon-name-part-type="genus" reg="Pseudosteres">P.</tp:taxon-name-part><tp:taxon-name-part taxon-name-part-type="species" reg="arenaceus">arenaceus</tp:taxon-name-part></tp:taxon-name></italic>), scutellar sulcus crenulate (with only three carinae), tergite I striate (rugose) and mesopleuron largely black (red).</p></tp:treatment-sec><ref-list><ref id="B2"><mixed-citation xmlns:xlink="http://www.w3.org/1999/xlink" xlink:type="simple"><person-group><name name-style="western"><surname>Beyarslan</surname><given-names>A</given-names></name><name name-style="western"><surname>Fischer</surname><given-names>M</given-names></name></person-group> (<year>2013</year>) <article-title>Checklist of Turkish <tp:taxon-name><tp:taxon-name-part taxon-name-part-type="subfamily">Opiinae</tp:taxon-name-part></tp:taxon-name> (<tp:taxon-name><tp:taxon-name-part taxon-name-part-type="order">Hymenoptera</tp:taxon-name-part></tp:taxon-name>, <tp:taxon-name><tp:taxon-name-part taxon-name-part-type="family">Braconidae</tp:taxon-name-part></tp:taxon-name>).</article-title><source>Zootaxa</source><volume>3721</volume>(<issue>5</issue>): <fpage>401</fpage>–<lpage>454</lpage>. <ext-link xlink:href="10.11646/zootaxa.3721.5.1" ext-link-type="doi" xlink:type="simple">https://doi.org/10.11646/zootaxa.3721.5.1</ext-link></mixed-citation></ref><ref id="B14"><mixed-citation xmlns:xlink="http://www.w3.org/1999/xlink" xlink:type="simple"><person-group><name name-style="western"><surname>Fischer</surname><given-names>M</given-names></name><name name-style="western"><surname>Beyarslan</surname><given-names>A</given-names></name></person-group> (<year>2005</year>) <article-title>New maggot wasps from the Turkish fauna (<tp:taxon-name><tp:taxon-name-part taxon-name-part-type="order">Hymenoptera</tp:taxon-name-part></tp:taxon-name>, <tp:taxon-name><tp:taxon-name-part taxon-name-part-type="family">Braconidae</tp:taxon-name-part></tp:taxon-name>, <tp:taxon-name><tp:taxon-name-part taxon-name-part-type="subfamily">Opiinae</tp:taxon-name-part></tp:taxon-name>).</article-title><source>Polskie Pismo Entomologiczne</source><volume>74</volume>: <fpage>379</fpage>–<lpage>421</lpage>.</mixed-citation></ref></ref-list></tp:taxon-treatment>
