# Supplementary material for: ﻿Illustrated key to the European genera of Opiinae (Hymenoptera, Braconidae), with the description of two new Palaearctic genera and two new species
Source: Zookeys. 2023 Aug 22;1176:79–115. doi: 10.3897/zookeys.1176.104850 (PMC10466209; doi:10.3897/zookeys.1176.104850)
Supplement: XML Treatment for Cephaloplites [file zookeys.1176.104850-treatment11.xml]

<!DOCTYPE tp:taxon-treatment
  PUBLIC "-//TaxonX//DTD Taxonomic Treatment Publishing DTD v0 20100105//EN" "tax-treatment-NSO.dtd">
<tp:taxon-treatment xmlns:tp="http://www.plazi.org/taxpub"><tp:treatment-meta><kwd-group><label>Taxon classification</label><kwd>
              <named-content content-type="kingdom">Animalia</named-content>
            </kwd><kwd>
              <named-content content-type="order">Hymenoptera</named-content>
            </kwd><kwd>
              <named-content content-type="family">Braconidae</named-content>
            </kwd></kwd-group><mixed-citation publication-type="journal"><person-group><name><surname>van Achterberg</surname><given-names>Cornelis</given-names></name></person-group><article-title>﻿Illustrated key to the European genera of <tp:taxon-name><tp:taxon-name-part taxon-name-part-type="subfamily" reg="Opiinae">Opiinae</tp:taxon-name-part></tp:taxon-name> (<tp:taxon-name><tp:taxon-name-part taxon-name-part-type="order">Hymenoptera</tp:taxon-name-part></tp:taxon-name>, <tp:taxon-name><tp:taxon-name-part taxon-name-part-type="family">Braconidae</tp:taxon-name-part></tp:taxon-name>), with the description of two new Palaearctic genera and two new species</article-title><source>Zookeys</source><day>22</day><month>08</month><year>2023</year><volume>1176</volume><fpage>79</fpage><lpage>115</lpage><pub-id pub-id-type="doi">10.3897/zookeys.1176.104850</pub-id></mixed-citation></tp:treatment-meta><tp:nomenclature><label>﻿</label><tp:taxon-name>
            <object-id xmlns:xlink="http://www.w3.org/1999/xlink" content-type="arpha" xlink:type="simple">DB7FA4EE-099C-5A77-851E-9288CEB15FE0</object-id>
            <tp:taxon-name-part taxon-name-part-type="genus" reg="Cephaloplites">Cephaloplites</tp:taxon-name-part>
          </tp:taxon-name><tp:taxon-authority>Szépligeti, 1897</tp:taxon-authority><xref ref-type="fig" rid="F6">Figs 45</xref><xref ref-type="fig" rid="F7">, 46–55</xref><xref ref-type="fig" rid="F8">, 56–67</xref><xref ref-type="fig" rid="F9">, 68–70</xref><tp:nomenclature-citation-list><tp:nomenclature-citation><tp:taxon-name>
                <tp:taxon-name-part taxon-name-part-type="genus" reg="Cephaloplites">Cephaloplites</tp:taxon-name-part>
              </tp:taxon-name><comment>Szépligeti, 1897: 600; <xref ref-type="bibr" rid="B7">Fischer 1972</xref>: 475–477. Type species (by monotypy): <tp:taxon-name><tp:taxon-name-part taxon-name-part-type="genus" reg="Cephaloplites">Cephaloplites</tp:taxon-name-part><tp:taxon-name-part taxon-name-part-type="species" reg="mocsaryi">mocsaryi</tp:taxon-name-part></tp:taxon-name> Szépligeti, 1897.</comment></tp:nomenclature-citation></tp:nomenclature-citation-list></tp:nomenclature><tp:treatment-sec sec-type="diagnosis" id="SECID0EG4AI"><title>Diagnosis.</title><p>Antenna comparatively short, approximately as long as fore wing; scapus, fore coxa and trochanter distinctly compressed; face with pair of facial tubercles below antennal sockets more or less developed (Figs <xref ref-type="fig" rid="F6">45</xref>, <xref ref-type="fig" rid="F7">51</xref>, <xref ref-type="fig" rid="F7">53</xref>, <xref ref-type="fig" rid="F8">58</xref>, <xref ref-type="fig" rid="F8">67</xref>); epistomal suture with pair of large oblique and long pubescent tentorial depressions below tubercles (Figs <xref ref-type="fig" rid="F7">51</xref>, <xref ref-type="fig" rid="F8">59</xref>, <xref ref-type="fig" rid="F8">63</xref>, <xref ref-type="fig" rid="F9">68</xref>); clypeus narrow laterally, triangular and flattened (Fig. <xref ref-type="fig" rid="F8">59</xref>); occipital carina widely absent medio-dorsally and ventrally remaining far removed from hypostomal carina; hypoclypeal depression nearly absent to medium-sized (Figs <xref ref-type="fig" rid="F7">53</xref>, <xref ref-type="fig" rid="F8">58</xref>, <xref ref-type="fig" rid="F9">68</xref>); malar suture partly present (Fig. <xref ref-type="fig" rid="F7">51</xref>) or absent (Figs <xref ref-type="fig" rid="F8">58</xref>, <xref ref-type="fig" rid="F8">67</xref>); mandible strongly widened basally (Figs <xref ref-type="fig" rid="F8">63</xref>, <xref ref-type="fig" rid="F8">64</xref>, <xref ref-type="fig" rid="F8">67</xref>, <xref ref-type="fig" rid="F9">69</xref>) and more or less twisted apically; crenulate depression above eye absent; pronope rather large and round (Fig. <xref ref-type="fig" rid="F8">61</xref>); prepectal and postpectal carinae absent (Fig. <xref ref-type="fig" rid="F7">53</xref>); notauli reduced to a pair of droplet-shaped isolated depressions (Fig. <xref ref-type="fig" rid="F8">61</xref>); medio-posterior depression of mesoscutum absent; scutellar sulcus narrow (Fig. <xref ref-type="fig" rid="F8">61</xref>); pterostigma narrowed subapically (Figs <xref ref-type="fig" rid="F7">46</xref>, <xref ref-type="fig" rid="F8">56</xref>); vein 3-SR of fore wing distinctly longer than vein 2-SR (Figs <xref ref-type="fig" rid="F7">46</xref>, <xref ref-type="fig" rid="F8">56</xref>); vein m-cu of hind wing weakly developed (Figs <xref ref-type="fig" rid="F7">46</xref>, <xref ref-type="fig" rid="F8">56</xref>); vein SR1 of fore wing completely sclerotised, reaching margin of wing and resulting in a closed marginal cell (Fig. <xref ref-type="fig" rid="F7">46</xref>); medio-posteriorly scutellum without elevated area; metasomal tergite I without dorsope; tergite II smooth and approximately as long as tergite III; ovipositor sheath hardly or not protruding beyond apex of metasoma (Fig. <xref ref-type="fig" rid="F8">67</xref>).</p><fig id="F6" position="float" orientation="portrait"><object-id xmlns:xlink="http://www.w3.org/1999/xlink" content-type="doi" xlink:type="simple">10.3897/zookeys.1176.104850.figure45</object-id><object-id xmlns:xlink="http://www.w3.org/1999/xlink" content-type="arpha" xlink:type="simple">39FD447A-DDC5-5315-B1A1-B0449E58A9BF</object-id><label>Figure 45.</label><caption><p><italic><tp:taxon-name><tp:taxon-name-part taxon-name-part-type="genus" reg="Cephaloplites">Cephaloplites</tp:taxon-name-part><tp:taxon-name-part taxon-name-part-type="species" reg="gijswijti">gijswijti</tp:taxon-name-part></tp:taxon-name></italic> sp. nov., holotype, ♂, Greece (Nemea), habitus lateral.</p></caption><graphic xmlns:xlink="http://www.w3.org/1999/xlink" xlink:href="zookeys-1176-079_article-104850__-g006.jpg" position="float" orientation="portrait" xlink:type="simple" id="oo_895502.jpg"><uri content-type="original_file" xlink:type="simple">https://binary.pensoft.net/fig/895502</uri></graphic></fig><fig id="F7" position="float" orientation="portrait"><object-id xmlns:xlink="http://www.w3.org/1999/xlink" content-type="doi" xlink:type="simple">10.3897/zookeys.1176.104850.figures46-55</object-id><object-id xmlns:xlink="http://www.w3.org/1999/xlink" content-type="arpha" xlink:type="simple">CED35ADA-BCC0-5855-A0C2-6E74A4A62B93</object-id><label>Figures 46–55.</label><caption><p><italic><tp:taxon-name><tp:taxon-name-part taxon-name-part-type="genus" reg="Cephaloplites">Cephaloplites</tp:taxon-name-part><tp:taxon-name-part taxon-name-part-type="species" reg="gijswijti">gijswijti</tp:taxon-name-part></tp:taxon-name></italic> sp. nov., holotype, ♂, Greece (Nemea) <bold>46</bold> wings <bold>47</bold> head and mesosoma lateral <bold>48</bold> head and mesosoma dorsal <bold>49</bold> metasoma dorsal <bold>50</bold> hind leg lateral <bold>51</bold> head anterior <bold>52</bold> head dorsal <bold>53</bold> head ventro-lateral <bold>54</bold> apex of antenna <bold>55</bold> base of antenna.</p></caption><graphic xmlns:xlink="http://www.w3.org/1999/xlink" xlink:href="zookeys-1176-079_article-104850__-g007.jpg" position="float" orientation="portrait" xlink:type="simple" id="oo_895503.jpg"><uri content-type="original_file" xlink:type="simple">https://binary.pensoft.net/fig/895503</uri></graphic></fig></tp:treatment-sec><tp:treatment-sec sec-type="biology" id="SECID0EQDBI"><title>Biology.</title><p>Parasitoids of <tp:taxon-name><tp:taxon-name-part taxon-name-part-type="family">Agromyzidae</tp:taxon-name-part></tp:taxon-name> (<xref ref-type="bibr" rid="B5">Fischer 1964</xref>).</p></tp:treatment-sec><tp:treatment-sec sec-type="distribution" id="SECID0E6DBI"><title>Distribution.</title><p><tp:taxon-name><tp:taxon-name-part taxon-name-part-type="genus" reg="Palaearctic">Palaearctic</tp:taxon-name-part></tp:taxon-name>: three species.</p></tp:treatment-sec><tp:treatment-sec><!--Section generated to contain objects referenced in tp:taxon-treatment.--><fig id="F8" position="float" orientation="portrait"><object-id xmlns:xlink="http://www.w3.org/1999/xlink" content-type="doi" xlink:type="simple">10.3897/zookeys.1176.104850.figures56-67</object-id><object-id xmlns:xlink="http://www.w3.org/1999/xlink" content-type="arpha" xlink:type="simple">EC8506D7-5BF7-59C2-B34A-4767073E4D7C</object-id><label>Figures 56–67.</label><caption><p><italic><tp:taxon-name><tp:taxon-name-part taxon-name-part-type="genus" reg="Cephaloplites">Cephaloplites</tp:taxon-name-part><tp:taxon-name-part taxon-name-part-type="species" reg="mocsaryi">mocsaryi</tp:taxon-name-part></tp:taxon-name></italic> Szépligeti, ♀, Hungary (Budapest), but apex of antenna of Germany (Stuttgart) <bold>56</bold> wings <bold>57</bold> outer hind claw lateral <bold>58</bold> head anterior <bold>59</bold> face anterior <bold>60</bold> hind leg <bold>61</bold> mesosoma dorsal <bold>62</bold> head dorsal <bold>63</bold> face and mandible lateral <bold>64</bold> mandible lateral <bold>65</bold> metasomal tergite I dorsal <bold>46</bold> apex of antenna <bold>67</bold> habitus lateral. Scale bar: 1.0× (<bold>56, 58–62, 65, 67</bold>); 1.5× (<bold>63, 64</bold>); 2.5× (<bold>57, 66</bold>).</p></caption><graphic xmlns:xlink="http://www.w3.org/1999/xlink" xlink:href="zookeys-1176-079_article-104850__-g008.jpg" position="float" orientation="portrait" xlink:type="simple" id="oo_895504.jpg"><uri content-type="original_file" xlink:type="simple">https://binary.pensoft.net/fig/895504</uri></graphic></fig><fig id="F9" position="float" orientation="portrait"><object-id xmlns:xlink="http://www.w3.org/1999/xlink" content-type="doi" xlink:type="simple">10.3897/zookeys.1176.104850.figures68-70</object-id><object-id xmlns:xlink="http://www.w3.org/1999/xlink" content-type="arpha" xlink:type="simple">B2FEE11C-88CC-5FA0-B803-A36225E3EADC</object-id><label>Figures 68–70.</label><caption><p><italic><tp:taxon-name><tp:taxon-name-part taxon-name-part-type="genus" reg="Cephaloplites">Cephaloplites</tp:taxon-name-part><tp:taxon-name-part taxon-name-part-type="species" reg="tadzhicus">tadzhicus</tp:taxon-name-part></tp:taxon-name></italic> Tobias &amp; Saidov, holotype, ♂, Tajikistan <bold>68</bold> head anterior <bold>69</bold> mandible lateral <bold>70</bold> head lateral. Scale bar: 1.0×, but detail of mandible 1.5×.</p></caption><graphic xmlns:xlink="http://www.w3.org/1999/xlink" xlink:href="zookeys-1176-079_article-104850__-g009.jpg" position="float" orientation="portrait" xlink:type="simple" id="oo_895597.jpg"><uri content-type="original_file" xlink:type="simple">https://binary.pensoft.net/fig/895597</uri></graphic></fig></tp:treatment-sec><ref-list><ref id="B7"><mixed-citation xmlns:xlink="http://www.w3.org/1999/xlink" xlink:type="simple"><person-group><name name-style="western"><surname>Fischer</surname><given-names>M</given-names></name></person-group> (<year>1972</year>) <article-title><tp:taxon-name><tp:taxon-name-part taxon-name-part-type="order">Hymenoptera</tp:taxon-name-part></tp:taxon-name><tp:taxon-name><tp:taxon-name-part taxon-name-part-type="family">Braconidae</tp:taxon-name-part></tp:taxon-name> (<tp:taxon-name><tp:taxon-name-part taxon-name-part-type="subfamily">Opiinae</tp:taxon-name-part></tp:taxon-name> I). (Paläarktische Region). Das Tierreich.</article-title><volume>91</volume>(<issue>1973</issue>): <fpage>1</fpage>–<lpage>620</lpage>.</mixed-citation></ref><ref id="B5"><mixed-citation xmlns:xlink="http://www.w3.org/1999/xlink" xlink:type="simple"><person-group><name name-style="western"><surname>Fischer</surname><given-names>M</given-names></name></person-group> (<year>1964</year>) <article-title>Die gezüchteten <tp:taxon-name><tp:taxon-name-part taxon-name-part-type="subfamily">Opiinae</tp:taxon-name-part></tp:taxon-name> der Sammlung Groschke (<tp:taxon-name><tp:taxon-name-part taxon-name-part-type="order">Hymenoptera</tp:taxon-name-part></tp:taxon-name>, <tp:taxon-name><tp:taxon-name-part taxon-name-part-type="family">Braconidae</tp:taxon-name-part></tp:taxon-name>).</article-title><source>Stuttgarter Beiträge zur Naturkunde</source><volume>136</volume>: <fpage>1</fpage>–<lpage>12</lpage>.</mixed-citation></ref></ref-list></tp:taxon-treatment>
