# Supplementary material for: ﻿Illustrated key to the European genera of Opiinae (Hymenoptera, Braconidae), with the description of two new Palaearctic genera and two new species
Source: Zookeys. 2023 Aug 22;1176:79–115. doi: 10.3897/zookeys.1176.104850 (PMC10466209; doi:10.3897/zookeys.1176.104850)
Supplement: XML Treatment for Cephaloplites gijswijti [file zookeys.1176.104850-treatment12.xml]

<!DOCTYPE tp:taxon-treatment
  PUBLIC "-//TaxonX//DTD Taxonomic Treatment Publishing DTD v0 20100105//EN" "tax-treatment-NSO.dtd">
<tp:taxon-treatment xmlns:tp="http://www.plazi.org/taxpub"><tp:treatment-meta><kwd-group><label>Taxon classification</label><kwd>
              <named-content content-type="kingdom">Animalia</named-content>
            </kwd><kwd>
              <named-content content-type="order">Hymenoptera</named-content>
            </kwd><kwd>
              <named-content content-type="family">Braconidae</named-content>
            </kwd></kwd-group><mixed-citation publication-type="journal"><person-group><name><surname>van Achterberg</surname><given-names>Cornelis</given-names></name></person-group><article-title>﻿Illustrated key to the European genera of <tp:taxon-name><tp:taxon-name-part taxon-name-part-type="subfamily" reg="Opiinae">Opiinae</tp:taxon-name-part></tp:taxon-name> (<tp:taxon-name><tp:taxon-name-part taxon-name-part-type="order">Hymenoptera</tp:taxon-name-part></tp:taxon-name>, <tp:taxon-name><tp:taxon-name-part taxon-name-part-type="family">Braconidae</tp:taxon-name-part></tp:taxon-name>), with the description of two new Palaearctic genera and two new species</article-title><source>Zookeys</source><day>22</day><month>08</month><year>2023</year><volume>1176</volume><fpage>79</fpage><lpage>115</lpage><pub-id pub-id-type="doi">10.3897/zookeys.1176.104850</pub-id></mixed-citation></tp:treatment-meta><tp:nomenclature><label>﻿</label><tp:taxon-name>
            <object-id xmlns:xlink="http://www.w3.org/1999/xlink" content-type="arpha" xlink:type="simple">C32218A1-C90D-53E5-A4CF-79945C5E1136</object-id>
            <tp:taxon-name-part taxon-name-part-type="genus" reg="Cephaloplites">Cephaloplites</tp:taxon-name-part>
            <tp:taxon-name-part taxon-name-part-type="species" reg="gijswijti">gijswijti</tp:taxon-name-part>
            <object-id xmlns:xlink="http://www.w3.org/1999/xlink" content-type="zoobank" xlink:type="simple">https://zoobank.org/AB164E12-6837-486D-A5B2-45DB1E2FFBDB</object-id>
          </tp:taxon-name><tp:taxon-status xmlns:xlink="http://www.w3.org/1999/xlink" xlink:type="simple">sp. nov.</tp:taxon-status><xref ref-type="fig" rid="F6">Figs 45</xref><xref ref-type="fig" rid="F7">, 46–55</xref></tp:nomenclature><tp:treatment-sec sec-type="type material" id="SECID0ENLBI"><title>Type material.</title><p><bold><italic>Holotype</italic></bold>, ♂ (<named-content xmlns:xlink="http://www.w3.org/1999/xlink" content-type="dwc:institutional_code" xlink:title="Naturalis collection" xlink:href="http://grbio.org/institution/national-museum-natural-history-naturalis" xlink:type="simple">RMNH</named-content>), “Ellas [= Greece], Pelepon[nesos], prov. Korinthia, M.J. Gijswijt”, “Nemea, 20.iv.1989”.</p></tp:treatment-sec><tp:treatment-sec sec-type="diagnosis" id="SECID0E3LBI"><title>Diagnosis.</title><p>Pair of tubercles of face distinctly developed, distinctly visible in dorsal view of head (Fig. <xref ref-type="fig" rid="F7">52</xref>) and in lateral view (Fig. <xref ref-type="fig" rid="F6">45</xref>); setose tentorial depression distinctly removed from apical margin of clypeus and large (Fig. <xref ref-type="fig" rid="F7">51</xref>); malar suture distinct (Fig. <xref ref-type="fig" rid="F7">51</xref>); head largely reddish or brownish yellow in lateral view (Fig. <xref ref-type="fig" rid="F6">45</xref>) and partly black in dorsal view; ventral carina of mandible at most slightly developed (Fig. <xref ref-type="fig" rid="F7">51</xref>); tergite I ~ 1.3× longer than wide apically (Fig. <xref ref-type="fig" rid="F7">49</xref>); mesoscutum, scutellum and tergite III blackish; coxae and trochanters dark brown or black.</p></tp:treatment-sec><tp:treatment-sec sec-type="description" id="SECID0E5MBI"><title>Description.</title><p>Holotype, ♂, length of body 1.7 mm, of fore wing 2.0 mm.</p><p><bold><italic>Head</italic>.</bold> Antenna with 25 segments and as long as fore wing; third segment 1.3× longer than fourth segment, length of third, fourth and penultimate segments 3.0×, 2.1× and 1.7× their width, respectively, and apical segment with minute spine (Figs <xref ref-type="fig" rid="F7">54</xref>, <xref ref-type="fig" rid="F7">55</xref>); width of head 2× its median length in dorsal view, mainly smooth dorsally and posteriorly; behind stemmaticum without distinct depression; vertex convex and sparsely setose; OOL: diameter of ocellus: POL = 7:3:4 (Fig. <xref ref-type="fig" rid="F7">52</xref>); frons shallowly depressed medially and mainly smooth, medio-posteriorly with groove (Fig. <xref ref-type="fig" rid="F7">52</xref>; eye in dorsal view 1.1× longer than temple and temple behind eye subparallel-sided (Fig. <xref ref-type="fig" rid="F7">52</xref>); face with pair of distinctly protruding convex and smooth tubercles (Figs <xref ref-type="fig" rid="F6">45</xref>, <xref ref-type="fig" rid="F7">53</xref>), visible in dorsal view of head (Fig. <xref ref-type="fig" rid="F7">52</xref>); long setose tentorial depression comparatively large and distinctly removed from base of mandible (Fig. <xref ref-type="fig" rid="F7">51</xref>); clypeus flat, triangular, smooth, shiny and its ventral margin thin and straight, width of clypeus 3.8× its maximum height and 0.8× minimum width of face; hypoclypeal depression medium-sized and deep (Fig. <xref ref-type="fig" rid="F7">51</xref>); occipital carina distinct but dorsally absent (Fig. <xref ref-type="fig" rid="F7">52</xref>); temple and malar space smooth; length of malar space 0.6× basal width of mandible and 0.2× height of eye; malar suture distinct, narrow and complete (Fig. <xref ref-type="fig" rid="F7">51</xref>); mandible weakly twisted apically, upper tooth slender, basally asymmetrical because of wide ventral lobe and no distinct ventral carina (Fig. <xref ref-type="fig" rid="F7">51</xref>); length of maxillary palp 0.7× height of head.</p><p><bold><italic>Mesosoma</italic>.</bold> Length of mesosoma 1.3× its height (Fig. <xref ref-type="fig" rid="F7">47</xref>); laterally pronotum smooth except some crenulae and rugulae anteriorly; dorsal pronope round (Fig. <xref ref-type="fig" rid="F7">52</xref>), rather large and oblique; propleuron flattened, shiny and smooth; mesopleuron smooth and shiny; postpectal carinae absent; precoxal sulcus absent and area flat and smooth; pleural sulcus finely crenulate; mesosternal sulcus deep and moderately crenulate; metapleuron smooth but ventrally rugose (Fig. <xref ref-type="fig" rid="F7">47</xref>); mesoscutum steeply raised above pronotum, shiny and smooth anteriorly; notauli as pair of droplet-shaped and isolated depressions of mesoscutum, rather deep and anteriorly crenulate; transverse suture of mesoscutum absent; scutellar sulcus shallow and narrow, medially 0.1× as long as scutellum (Fig. <xref ref-type="fig" rid="F7">48</xref>); scutellum smooth, weakly convex, without subposterior depression; side of scutellum smooth; propodeum largely smooth, no carinae, but medio-posteriorly somewhat elevate, punctate and with some transverse striae but no lamella.</p><p><bold><italic>Wings</italic>.</bold> Fore wing (Fig. <xref ref-type="fig" rid="F7">46</xref>): pterostigma triangular, distally elongate, 3.6× longer than its maximum width and gradually merging into vein 1-R1; vein M+CU1 weakly curved and unsclerotised; vein r-m present; 1-R1 ending just before wing apex; r:2-SR:3-SR:r-m:SR1 = 3:16:22:7:49; veins r and 3-SR slightly widened, vein r arising before middle of pterostigma and 2-SR slightly sinuate; m-cu postfurcal and straight, angled with 2-CU1; cu-a postfurcal and vertical; 1-CU1 very short and widened; CU1b rather short (Fig. <xref ref-type="fig" rid="F7">46</xref>). Hind wing: M+CU:1-M:1r-m = 7:8:5; cu-a straight; m-cu faintly indicated.</p><p><bold><italic>Legs</italic>.</bold> Hind femur, tibia, and basitarsus 3.3×, 7.7×, and 3.0× as long as wide, respectively (Fig. <xref ref-type="fig" rid="F7">50</xref>); hind femur shiny and with long setae.</p><p><bold><italic>Metasoma</italic>.</bold> Tergite I 1.3× longer than its apical width and slightly widened apically, its surface convex medially and largely smooth (only some rugulae posteriorly), dorsal carinae weakly developed and nearly up to apex of tergite (Fig. <xref ref-type="fig" rid="F7">49</xref>); tergite II and following tergites smooth; second suture absent dorsally.</p><p><bold><italic>Colour</italic>.</bold> Black; temple, frons largely and face laterally reddish yellow; remainder of face, clypeus, malar space, antenna and tergite II dark brown; palpi brown; coxae and trochanters black or dark brown, remainder of legs brownish yellow; pterostigma and veins brown; wing membrane subhyaline (Fig. <xref ref-type="fig" rid="F7">46</xref>).</p></tp:treatment-sec><tp:treatment-sec sec-type="biology" id="SECID0EFRBI"><title>Biology.</title><p>Unknown.</p></tp:treatment-sec><tp:treatment-sec sec-type="distribution" id="SECID0EKRBI"><title>Distribution.</title><p>Greece.</p></tp:treatment-sec><tp:treatment-sec sec-type="etymology" id="SECID0EPRBI"><title>Etymology.</title><p>Named after the aimable collector of the holotype, Martinus Johannes (Theo) Gijswijt (10.xi.1927–27.v.2015), who was one of the major specialists of European <tp:taxon-name><tp:taxon-name-part taxon-name-part-type="superfamily">Chalcidoidea</tp:taxon-name-part></tp:taxon-name>.</p></tp:treatment-sec><tp:treatment-sec><!--Section generated to contain objects referenced in tp:taxon-treatment.--><fig id="F6" position="float" orientation="portrait"><object-id xmlns:xlink="http://www.w3.org/1999/xlink" content-type="doi" xlink:type="simple">10.3897/zookeys.1176.104850.figure45</object-id><object-id xmlns:xlink="http://www.w3.org/1999/xlink" content-type="arpha" xlink:type="simple">39FD447A-DDC5-5315-B1A1-B0449E58A9BF</object-id><label>Figure 45.</label><caption><p><italic><tp:taxon-name><tp:taxon-name-part taxon-name-part-type="genus" reg="Cephaloplites">Cephaloplites</tp:taxon-name-part><tp:taxon-name-part taxon-name-part-type="species" reg="gijswijti">gijswijti</tp:taxon-name-part></tp:taxon-name></italic> sp. nov., holotype, ♂, Greece (Nemea), habitus lateral.</p></caption><graphic xmlns:xlink="http://www.w3.org/1999/xlink" xlink:href="zookeys-1176-079_article-104850__-g006.jpg" position="float" orientation="portrait" xlink:type="simple" id="oo_895502.jpg"><uri content-type="original_file" xlink:type="simple">https://binary.pensoft.net/fig/895502</uri></graphic></fig><fig id="F7" position="float" orientation="portrait"><object-id xmlns:xlink="http://www.w3.org/1999/xlink" content-type="doi" xlink:type="simple">10.3897/zookeys.1176.104850.figures46-55</object-id><object-id xmlns:xlink="http://www.w3.org/1999/xlink" content-type="arpha" xlink:type="simple">CED35ADA-BCC0-5855-A0C2-6E74A4A62B93</object-id><label>Figures 46–55.</label><caption><p><italic><tp:taxon-name><tp:taxon-name-part taxon-name-part-type="genus" reg="Cephaloplites">Cephaloplites</tp:taxon-name-part><tp:taxon-name-part taxon-name-part-type="species" reg="gijswijti">gijswijti</tp:taxon-name-part></tp:taxon-name></italic> sp. nov., holotype, ♂, Greece (Nemea) <bold>46</bold> wings <bold>47</bold> head and mesosoma lateral <bold>48</bold> head and mesosoma dorsal <bold>49</bold> metasoma dorsal <bold>50</bold> hind leg lateral <bold>51</bold> head anterior <bold>52</bold> head dorsal <bold>53</bold> head ventro-lateral <bold>54</bold> apex of antenna <bold>55</bold> base of antenna.</p></caption><graphic xmlns:xlink="http://www.w3.org/1999/xlink" xlink:href="zookeys-1176-079_article-104850__-g007.jpg" position="float" orientation="portrait" xlink:type="simple" id="oo_895503.jpg"><uri content-type="original_file" xlink:type="simple">https://binary.pensoft.net/fig/895503</uri></graphic></fig></tp:treatment-sec></tp:taxon-treatment>
