# Supplementary material for: ﻿Illustrated key to the European genera of Opiinae (Hymenoptera, Braconidae), with the description of two new Palaearctic genera and two new species
Source: Zookeys. 2023 Aug 22;1176:79–115. doi: 10.3897/zookeys.1176.104850 (PMC10466209; doi:10.3897/zookeys.1176.104850)
Supplement: XML Treatment for Cephaloplites mocsaryi [file zookeys.1176.104850-treatment13.xml]

<!DOCTYPE tp:taxon-treatment
  PUBLIC "-//TaxonX//DTD Taxonomic Treatment Publishing DTD v0 20100105//EN" "tax-treatment-NSO.dtd">
<tp:taxon-treatment xmlns:tp="http://www.plazi.org/taxpub"><tp:treatment-meta><kwd-group><label>Taxon classification</label><kwd>
              <named-content content-type="kingdom">Animalia</named-content>
            </kwd><kwd>
              <named-content content-type="order">Hymenoptera</named-content>
            </kwd><kwd>
              <named-content content-type="family">Braconidae</named-content>
            </kwd></kwd-group><mixed-citation publication-type="journal"><person-group><name><surname>van Achterberg</surname><given-names>Cornelis</given-names></name></person-group><article-title>﻿Illustrated key to the European genera of <tp:taxon-name><tp:taxon-name-part taxon-name-part-type="subfamily" reg="Opiinae">Opiinae</tp:taxon-name-part></tp:taxon-name> (<tp:taxon-name><tp:taxon-name-part taxon-name-part-type="order">Hymenoptera</tp:taxon-name-part></tp:taxon-name>, <tp:taxon-name><tp:taxon-name-part taxon-name-part-type="family">Braconidae</tp:taxon-name-part></tp:taxon-name>), with the description of two new Palaearctic genera and two new species</article-title><source>Zookeys</source><day>22</day><month>08</month><year>2023</year><volume>1176</volume><fpage>79</fpage><lpage>115</lpage><pub-id pub-id-type="doi">10.3897/zookeys.1176.104850</pub-id></mixed-citation></tp:treatment-meta><tp:nomenclature><label>﻿</label><tp:taxon-name>
            <object-id xmlns:xlink="http://www.w3.org/1999/xlink" content-type="arpha" xlink:type="simple">A55E53A5-FB28-5B32-B599-43810048E4FD</object-id>
            <tp:taxon-name-part taxon-name-part-type="genus" reg="Cephaloplites">Cephaloplites</tp:taxon-name-part>
            <tp:taxon-name-part taxon-name-part-type="species" reg="mocsaryi">mocsaryi</tp:taxon-name-part>
          </tp:taxon-name><tp:taxon-authority>Szépligeti, 1897</tp:taxon-authority><xref ref-type="fig" rid="F8">Figs 56–67</xref><tp:nomenclature-citation-list><tp:nomenclature-citation><tp:taxon-name>
                <tp:taxon-name-part taxon-name-part-type="genus" reg="Cephaloplites">Cephaloplites</tp:taxon-name-part>
                <tp:taxon-name-part taxon-name-part-type="species" reg="mocsaryi">mocsaryi</tp:taxon-name-part>
              </tp:taxon-name><comment>Szépligeti, 1897: 600–601; <xref ref-type="bibr" rid="B7">Fischer 1972</xref>: 476–477; <xref ref-type="bibr" rid="B20">Papp 2004</xref>: 157 (type lost).</comment></tp:nomenclature-citation><tp:nomenclature-citation><tp:taxon-name><tp:taxon-name-part taxon-name-part-type="genus" reg="Opius">Opius</tp:taxon-name-part> (<tp:taxon-name-part taxon-name-part-type="subgenus" reg="Hypocynodus">Hypocynodus</tp:taxon-name-part>) <tp:taxon-name-part taxon-name-part-type="species" reg="kilisanus">kilisanus</tp:taxon-name-part></tp:taxon-name><comment>Fischer &amp; Beyarslan, 2005: 403–405; <xref ref-type="bibr" rid="B2">Beyarslan and Fischer 2013</xref>: 421. Syn. nov.</comment></tp:nomenclature-citation></tp:nomenclature-citation-list></tp:nomenclature><tp:treatment-sec sec-type="type material" id="SECID0EOUBI"><title>Type material.</title><p><bold><italic>Holotype</italic></bold> of <italic><tp:taxon-name><tp:taxon-name-part taxon-name-part-type="genus" reg="Cephaloplites">C.</tp:taxon-name-part><tp:taxon-name-part taxon-name-part-type="species" reg="mocsaryi">mocsaryi</tp:taxon-name-part></tp:taxon-name></italic> (♀ from Hungary, Budapest, Zugliget) is lost. <bold><italic>Holotype</italic></bold> of <italic><tp:taxon-name><tp:taxon-name-part taxon-name-part-type="genus" reg="Opius">O.</tp:taxon-name-part><tp:taxon-name-part taxon-name-part-type="species" reg="kilisanus">kilisanus</tp:taxon-name-part></tp:taxon-name></italic>, ♂ (<named-content xmlns:xlink="http://www.w3.org/1999/xlink" content-type="dwc:institutional_code" xlink:title="Naturhistorisches Museum at Vienna" xlink:href="http://grbio.org/institution/naturhistorisches-museum-wien-1" xlink:type="simple">NMW</named-content>), “[Turkey], Hatay-Kilis, 6. v. 1985, A. Beyarslan”.</p><fig id="F8" position="float" orientation="portrait"><object-id xmlns:xlink="http://www.w3.org/1999/xlink" content-type="doi" xlink:type="simple">10.3897/zookeys.1176.104850.figures56-67</object-id><object-id xmlns:xlink="http://www.w3.org/1999/xlink" content-type="arpha" xlink:type="simple">EC8506D7-5BF7-59C2-B34A-4767073E4D7C</object-id><label>Figures 56–67.</label><caption><p><italic><tp:taxon-name><tp:taxon-name-part taxon-name-part-type="genus" reg="Cephaloplites">Cephaloplites</tp:taxon-name-part><tp:taxon-name-part taxon-name-part-type="species" reg="mocsaryi">mocsaryi</tp:taxon-name-part></tp:taxon-name></italic> Szépligeti, ♀, Hungary (Budapest), but apex of antenna of Germany (Stuttgart) <bold>56</bold> wings <bold>57</bold> outer hind claw lateral <bold>58</bold> head anterior <bold>59</bold> face anterior <bold>60</bold> hind leg <bold>61</bold> mesosoma dorsal <bold>62</bold> head dorsal <bold>63</bold> face and mandible lateral <bold>64</bold> mandible lateral <bold>65</bold> metasomal tergite I dorsal <bold>46</bold> apex of antenna <bold>67</bold> habitus lateral. Scale bar: 1.0× (<bold>56, 58–62, 65, 67</bold>); 1.5× (<bold>63, 64</bold>); 2.5× (<bold>57, 66</bold>).</p></caption><graphic xmlns:xlink="http://www.w3.org/1999/xlink" xlink:href="zookeys-1176-079_article-104850__-g008.jpg" position="float" orientation="portrait" xlink:type="simple" id="oo_895504.jpg"><uri content-type="original_file" xlink:type="simple">https://binary.pensoft.net/fig/895504</uri></graphic></fig></tp:treatment-sec><tp:treatment-sec sec-type="biology" id="SECID0EMXBI"><title>Biology.</title><p>Parasitoids of <tp:taxon-name><tp:taxon-name-part taxon-name-part-type="family">Agromyzidae</tp:taxon-name-part></tp:taxon-name>: <italic><tp:taxon-name><tp:taxon-name-part taxon-name-part-type="genus" reg="Agromyza">Agromyza</tp:taxon-name-part><tp:taxon-name-part taxon-name-part-type="species" reg="woerzi">woerzi</tp:taxon-name-part></tp:taxon-name></italic> Groschke (<xref ref-type="bibr" rid="B5">Fischer 1964</xref>).</p></tp:treatment-sec><tp:treatment-sec sec-type="distribution" id="SECID0EGYBI"><title>Distribution.</title><p>Czech Republic, Germany, Hungary, and Turkey (Asian part).</p></tp:treatment-sec><tp:treatment-sec sec-type="notes" id="SECID0ELYBI"><title>Notes.</title><p>The holotype of <italic><tp:taxon-name><tp:taxon-name-part taxon-name-part-type="genus" reg="Opius">O.</tp:taxon-name-part><tp:taxon-name-part taxon-name-part-type="species" reg="kilisanus">kilisanus</tp:taxon-name-part></tp:taxon-name></italic> has the mandible, malar space, temple ventrally, bases of hind and middle coxae and of trochantelli, mesosoma (except mesoscutum, scutellum, dorsal part of pronotum and mesopleuron) and metasoma (except second and most of tergite III) blackish, the temple somewhat less rounded and narrowed than figured for the female and the antenna with 26 segments. The differences are most likely clinal and considered to fall within the species limits of <italic><tp:taxon-name><tp:taxon-name-part taxon-name-part-type="genus" reg="Cephaloplites">C.</tp:taxon-name-part><tp:taxon-name-part taxon-name-part-type="species" reg="mocsaryi">mocsaryi</tp:taxon-name-part></tp:taxon-name></italic>.</p></tp:treatment-sec><ref-list><ref id="B7"><mixed-citation xmlns:xlink="http://www.w3.org/1999/xlink" xlink:type="simple"><person-group><name name-style="western"><surname>Fischer</surname><given-names>M</given-names></name></person-group> (<year>1972</year>) <article-title><tp:taxon-name><tp:taxon-name-part taxon-name-part-type="order">Hymenoptera</tp:taxon-name-part></tp:taxon-name><tp:taxon-name><tp:taxon-name-part taxon-name-part-type="family">Braconidae</tp:taxon-name-part></tp:taxon-name> (<tp:taxon-name><tp:taxon-name-part taxon-name-part-type="subfamily">Opiinae</tp:taxon-name-part></tp:taxon-name> I). (Paläarktische Region). Das Tierreich.</article-title><volume>91</volume>(<issue>1973</issue>): <fpage>1</fpage>–<lpage>620</lpage>.</mixed-citation></ref><ref id="B20"><mixed-citation xmlns:xlink="http://www.w3.org/1999/xlink" xlink:type="simple"><person-group><name name-style="western"><surname>Papp</surname><given-names>J</given-names></name></person-group> (<year>2004</year>) <article-title>Type specimens of the braconid species by Gy. Szépligeti deposited in the Hungarian Natural History Museum (<tp:taxon-name><tp:taxon-name-part taxon-name-part-type="order">Hymenoptera</tp:taxon-name-part></tp:taxon-name>: <tp:taxon-name><tp:taxon-name-part taxon-name-part-type="family">Braconidae</tp:taxon-name-part></tp:taxon-name>).</article-title><source>Annales Historico-Naturales Musei Nationalis Hungarici</source><volume>96</volume>: <fpage>153</fpage>–<lpage>223</lpage>.</mixed-citation></ref><ref id="B2"><mixed-citation xmlns:xlink="http://www.w3.org/1999/xlink" xlink:type="simple"><person-group><name name-style="western"><surname>Beyarslan</surname><given-names>A</given-names></name><name name-style="western"><surname>Fischer</surname><given-names>M</given-names></name></person-group> (<year>2013</year>) <article-title>Checklist of Turkish <tp:taxon-name><tp:taxon-name-part taxon-name-part-type="subfamily">Opiinae</tp:taxon-name-part></tp:taxon-name> (<tp:taxon-name><tp:taxon-name-part taxon-name-part-type="order">Hymenoptera</tp:taxon-name-part></tp:taxon-name>, <tp:taxon-name><tp:taxon-name-part taxon-name-part-type="family">Braconidae</tp:taxon-name-part></tp:taxon-name>).</article-title><source>Zootaxa</source><volume>3721</volume>(<issue>5</issue>): <fpage>401</fpage>–<lpage>454</lpage>. <ext-link xlink:href="10.11646/zootaxa.3721.5.1" ext-link-type="doi" xlink:type="simple">https://doi.org/10.11646/zootaxa.3721.5.1</ext-link></mixed-citation></ref><ref id="B5"><mixed-citation xmlns:xlink="http://www.w3.org/1999/xlink" xlink:type="simple"><person-group><name name-style="western"><surname>Fischer</surname><given-names>M</given-names></name></person-group> (<year>1964</year>) <article-title>Die gezüchteten <tp:taxon-name><tp:taxon-name-part taxon-name-part-type="subfamily">Opiinae</tp:taxon-name-part></tp:taxon-name> der Sammlung Groschke (<tp:taxon-name><tp:taxon-name-part taxon-name-part-type="order">Hymenoptera</tp:taxon-name-part></tp:taxon-name>, <tp:taxon-name><tp:taxon-name-part taxon-name-part-type="family">Braconidae</tp:taxon-name-part></tp:taxon-name>).</article-title><source>Stuttgarter Beiträge zur Naturkunde</source><volume>136</volume>: <fpage>1</fpage>–<lpage>12</lpage>.</mixed-citation></ref></ref-list></tp:taxon-treatment>
