# Supplementary material for: ﻿Illustrated key to the European genera of Opiinae (Hymenoptera, Braconidae), with the description of two new Palaearctic genera and two new species
Source: Zookeys. 2023 Aug 22;1176:79–115. doi: 10.3897/zookeys.1176.104850 (PMC10466209; doi:10.3897/zookeys.1176.104850)
Supplement: XML Treatment for Cephaloplites tadzhicus [file zookeys.1176.104850-treatment14.xml]

<!DOCTYPE tp:taxon-treatment
  PUBLIC "-//TaxonX//DTD Taxonomic Treatment Publishing DTD v0 20100105//EN" "tax-treatment-NSO.dtd">
<tp:taxon-treatment xmlns:tp="http://www.plazi.org/taxpub"><tp:treatment-meta><kwd-group><label>Taxon classification</label><kwd>
              <named-content content-type="kingdom">Animalia</named-content>
            </kwd><kwd>
              <named-content content-type="order">Hymenoptera</named-content>
            </kwd><kwd>
              <named-content content-type="family">Braconidae</named-content>
            </kwd></kwd-group><mixed-citation publication-type="journal"><person-group><name><surname>van Achterberg</surname><given-names>Cornelis</given-names></name></person-group><article-title>﻿Illustrated key to the European genera of <tp:taxon-name><tp:taxon-name-part taxon-name-part-type="subfamily" reg="Opiinae">Opiinae</tp:taxon-name-part></tp:taxon-name> (<tp:taxon-name><tp:taxon-name-part taxon-name-part-type="order">Hymenoptera</tp:taxon-name-part></tp:taxon-name>, <tp:taxon-name><tp:taxon-name-part taxon-name-part-type="family">Braconidae</tp:taxon-name-part></tp:taxon-name>), with the description of two new Palaearctic genera and two new species</article-title><source>Zookeys</source><day>22</day><month>08</month><year>2023</year><volume>1176</volume><fpage>79</fpage><lpage>115</lpage><pub-id pub-id-type="doi">10.3897/zookeys.1176.104850</pub-id></mixed-citation></tp:treatment-meta><tp:nomenclature><label>﻿</label><tp:taxon-name>
            <object-id xmlns:xlink="http://www.w3.org/1999/xlink" content-type="arpha" xlink:type="simple">0BA84853-C0D1-5FC5-825A-FC6A737E9DC5</object-id>
            <tp:taxon-name-part taxon-name-part-type="genus" reg="Cephaloplites">Cephaloplites</tp:taxon-name-part>
            <tp:taxon-name-part taxon-name-part-type="species" reg="tadzhicus">tadzhicus</tp:taxon-name-part>
          </tp:taxon-name><tp:taxon-authority>Tobias &amp; Saidov, 1995</tp:taxon-authority><xref ref-type="fig" rid="F9">Figs 68–70</xref><tp:nomenclature-citation-list><tp:nomenclature-citation><tp:taxon-name>
                <tp:taxon-name-part taxon-name-part-type="genus" reg="Cephaloplites">Cephaloplites</tp:taxon-name-part>
                <tp:taxon-name-part taxon-name-part-type="species" reg="tadzhicus">tadzhicus</tp:taxon-name-part>
              </tp:taxon-name><comment>Tobias &amp; Saidov, 1995: 683–684.</comment></tp:nomenclature-citation></tp:nomenclature-citation-list></tp:nomenclature><tp:treatment-sec sec-type="type material" id="SECID0E41BI"><title>Type material.</title><p><bold><italic>Holotype</italic></bold>, ♂ (<named-content xmlns:xlink="http://www.w3.org/1999/xlink" content-type="dwc:institutional_code" xlink:title="Zoological Institute at St. Petersburg" xlink:href="http://grbio.org/institution/zoological-institute-russian-academy-sciences" xlink:type="simple">ZISP</named-content>), “[Tajikistan], Vysje, Pos. Anzov, 2000 m, Gissarsk. Chr., 26. vi. [1]965, Tobias”, “Holotypus <italic><tp:taxon-name><tp:taxon-name-part taxon-name-part-type="genus" reg="Cephaloplites">Cephaloplites</tp:taxon-name-part><tp:taxon-name-part taxon-name-part-type="species" reg="tadzhicus">tadzhicus</tp:taxon-name-part></tp:taxon-name></italic> Tobias &amp; Zaidov sp. n.”. Three male paratypes (<named-content xmlns:xlink="http://www.w3.org/1999/xlink" content-type="dwc:institutional_code" xlink:title="Zoological Institute at St. Petersburg" xlink:href="http://grbio.org/institution/zoological-institute-russian-academy-sciences" xlink:type="simple">ZISP</named-content>) with same label data not examined.</p></tp:treatment-sec><tp:treatment-sec sec-type="biology" id="SECID0E22BI"><title>Biology.</title><p>Unknown.</p></tp:treatment-sec><tp:treatment-sec sec-type="distribution" id="SECID0EA3BI"><title>Distribution.</title><p>Central Asia: Tajikistan.</p></tp:treatment-sec><tp:treatment-sec sec-type="notes" id="SECID0EF3BI"><title>Notes.</title><p>The venation of <italic><tp:taxon-name><tp:taxon-name-part taxon-name-part-type="genus" reg="Cephaloplites">C.</tp:taxon-name-part><tp:taxon-name-part taxon-name-part-type="species" reg="tadzhicus">tadzhicus</tp:taxon-name-part></tp:taxon-name></italic> is similar to that of the type species (cf. Fig. <xref ref-type="fig" rid="F8">56</xref>), the protuberances of the face are small (Fig. <xref ref-type="fig" rid="F9">70</xref>; not visible in dorsal view), the ♂ antenna with 28 segments, the metasoma dark brown as the remainder of the body, coxae, trochanters and trochantelli, the apex of the hind tibia and all tarsi infuscate to rather dark brown.</p><fig id="F9" position="float" orientation="portrait"><object-id xmlns:xlink="http://www.w3.org/1999/xlink" content-type="doi" xlink:type="simple">10.3897/zookeys.1176.104850.figures68-70</object-id><object-id xmlns:xlink="http://www.w3.org/1999/xlink" content-type="arpha" xlink:type="simple">B2FEE11C-88CC-5FA0-B803-A36225E3EADC</object-id><label>Figures 68–70.</label><caption><p><italic><tp:taxon-name><tp:taxon-name-part taxon-name-part-type="genus" reg="Cephaloplites">Cephaloplites</tp:taxon-name-part><tp:taxon-name-part taxon-name-part-type="species" reg="tadzhicus">tadzhicus</tp:taxon-name-part></tp:taxon-name></italic> Tobias &amp; Saidov, holotype, ♂, Tajikistan <bold>68</bold> head anterior <bold>69</bold> mandible lateral <bold>70</bold> head lateral. Scale bar: 1.0×, but detail of mandible 1.5×.</p></caption><graphic xmlns:xlink="http://www.w3.org/1999/xlink" xlink:href="zookeys-1176-079_article-104850__-g009.jpg" position="float" orientation="portrait" xlink:type="simple" id="oo_895597.jpg"><uri content-type="original_file" xlink:type="simple">https://binary.pensoft.net/fig/895597</uri></graphic></fig></tp:treatment-sec><tp:treatment-sec><!--Section generated to contain objects referenced in tp:taxon-treatment.--><fig id="F8" position="float" orientation="portrait"><object-id xmlns:xlink="http://www.w3.org/1999/xlink" content-type="doi" xlink:type="simple">10.3897/zookeys.1176.104850.figures56-67</object-id><object-id xmlns:xlink="http://www.w3.org/1999/xlink" content-type="arpha" xlink:type="simple">EC8506D7-5BF7-59C2-B34A-4767073E4D7C</object-id><label>Figures 56–67.</label><caption><p><italic><tp:taxon-name><tp:taxon-name-part taxon-name-part-type="genus" reg="Cephaloplites">Cephaloplites</tp:taxon-name-part><tp:taxon-name-part taxon-name-part-type="species" reg="mocsaryi">mocsaryi</tp:taxon-name-part></tp:taxon-name></italic> Szépligeti, ♀, Hungary (Budapest), but apex of antenna of Germany (Stuttgart) <bold>56</bold> wings <bold>57</bold> outer hind claw lateral <bold>58</bold> head anterior <bold>59</bold> face anterior <bold>60</bold> hind leg <bold>61</bold> mesosoma dorsal <bold>62</bold> head dorsal <bold>63</bold> face and mandible lateral <bold>64</bold> mandible lateral <bold>65</bold> metasomal tergite I dorsal <bold>46</bold> apex of antenna <bold>67</bold> habitus lateral. Scale bar: 1.0× (<bold>56, 58–62, 65, 67</bold>); 1.5× (<bold>63, 64</bold>); 2.5× (<bold>57, 66</bold>).</p></caption><graphic xmlns:xlink="http://www.w3.org/1999/xlink" xlink:href="zookeys-1176-079_article-104850__-g008.jpg" position="float" orientation="portrait" xlink:type="simple" id="oo_895504.jpg"><uri content-type="original_file" xlink:type="simple">https://binary.pensoft.net/fig/895504</uri></graphic></fig></tp:treatment-sec></tp:taxon-treatment>
